# Supplementary material for: Variation in natural infection outcomes and cancer cell release from soft-shell clams (Mya arenaria) with bivalve transmissible neoplasia
Source: PLoS Pathog. 2025 Sep 29;21(9):e1013537. doi: 10.1371/journal.ppat.1013537 (PMC12503300; doi:10.1371/journal.ppat.1013537)
Supplement: S1 Data — (XLSX) [file ppat.1013537.s006.xlsx]

## Sheet: Fig1MLNdata
Clam_ID	Sample_type	Sample_date	Primer_type	CANCER_value1	CANCER_value2	CANCER_value3	N1N2_value1	N1N2_value2	N1N2_value3	Date_received	Date_dead	Source	Length	Initial.Blood.Draw.Date	LOD	N1N2_average	CANCER_average	Old_Ratio	Amp	Fraction	Weeks	Percent
MLN-4F2	hemolymph	2019-03-20	MarBTN-N1N2	781.974	739.116	810.205	112655	126476	131232	2019-01-29	2019-11-18	Maine Lobster Now	77	2019-01-30	10	123454	777.098	0.0125893	3	0.0063345	0	0.63345
MLN-4F2	hemolymph	2019-03-27	MarBTN-N1N2	385.987	428.264	318.45	51388.7	48668	55197.4	2019-01-29	2019-11-18	Maine Lobster Now	77	2019-01-30	10	51751.3	377.567	0.0145916	3	0.00734941	1	0.734941
MLN-4F2	hemolymph	2019-04-03	MarBTN-N1N2	328.969	348.593	339.231	95346.6	94310.1	92775.6	2019-01-29	2019-11-18	Maine Lobster Now	77	2019-01-30	10	94144.1	338.931	0.00720026	3	0.00361314	2	0.361314
MLN-4F2	hemolymph	2019-04-10	MarBTN-N1N2	1747.65	1462.17	1340.01	198519	206303	196507	2019-01-29	2019-11-18	Maine Lobster Now	77	2019-01-30	10	200443	1516.61	0.0151326	3	0.00762398	3	0.762398
MLN-4F2	hemolymph	2019-04-17	MarBTN-N1N2	683.842	645.058	737.037	60805.7	58370.4	59789.7	2019-01-29	2019-11-18	Maine Lobster Now	77	2019-01-30	10	59655.3	688.646	0.0230875	3	0.0116786	4	1.16786
MLN-4F2	hemolymph	2019-04-24	MarBTN-N1N2	2501.77	2649.23	2525.95	172405	168122	177307	2019-01-29	2019-11-18	Maine Lobster Now	77	2019-01-30	10	172611	2558.98	0.0296503	3	0.0150482	5	1.50482
MLN-4F2	hemolymph	2019-05-01	MarBTN-N1N2	6188.15	6613.03	5195.24	233688	217045	202765	2019-01-29	2019-11-18	Maine Lobster Now	77	2019-01-30	10	217833	5998.81	0.0550772	3	0.0283185	6	2.83185
MLN-4F2	hemolymph	2019-05-08	MarBTN-N1N2	3557.39	3410.32	3466.7	148374	149743	148883	2019-01-29	2019-11-18	Maine Lobster Now	77	2019-01-30	10	149000	3478.14	0.0466864	3	0.0239011	7	2.39011
MLN-4F2	hemolymph	2019-05-15	MarBTN-N1N2	4374.37	4778.21	4975.83	86995.5	84794.6	85575	2019-01-29	2019-11-18	Maine Lobster Now	77	2019-01-30	10	85788.4	4709.47	0.109793	3	0.058085	8	5.8085
MLN-4F2	hemolymph	2019-05-22	MarBTN-N1N2	9875.69	9832.01	10423.8	130552	136460	138605	2019-01-29	2019-11-18	Maine Lobster Now	77	2019-01-30	10	135206	10043.8	0.148571	3	0.0802468	9	8.02468
MLN-4F2	hemolymph	2019-05-29	MarBTN-N1N2	5371.62	5676.31	4911.54	113976	122213	113246	2019-01-29	2019-11-18	Maine Lobster Now	77	2019-01-30	10	116478	5319.82	0.0913443	3	0.0478579	10	4.78579
MLN-4F2	hemolymph	2019-06-05	MarBTN-N1N2	8076.89	8527.94	8447.37	60314.6	62208.7	60917.5	2019-01-29	2019-11-18	Maine Lobster Now	77	2019-01-30	10	61146.9	8350.73	0.273137	3	0.158169	11	15.8169
MLN-4F2	hemolymph	2019-06-12	MarBTN-N1N2	3318.01	4050.48	4072.75	34661	34436.6	36323.3	2019-01-29	2019-11-18	Maine Lobster Now	77	2019-01-30	10	35140.3	3813.74	0.217058	3	0.121742	12	12.1742
MLN-4F2	hemolymph	2019-06-26	MarBTN-N1N2	8885.12	9417.5	9484.59	97980.2	89588.4	86893	2019-01-29	2019-11-18	Maine Lobster Now	77	2019-01-30	10	91487.2	9262.4	0.202485	3	0.112647	14	11.2647
MLN-4F2	hemolymph	2019-07-10	MarBTN-N1N2	7212.71	7476.84	6411.01	36641.7	37282.5	34354.8	2019-01-29	2019-11-18	Maine Lobster Now	77	2019-01-30	10	36093	7033.52	0.389744	3	0.242039	16	24.2039
MLN-4F2	hemolymph	2019-07-24	MarBTN-N1N2	6665.18	6464.6	6467.7	41947.1	42166.8	42226	2019-01-29	2019-11-18	Maine Lobster Now	77	2019-01-30	10	42113.3	6532.49	0.310234	3	0.183596	18	18.3596
MLN-4F2	hemolymph	2019-08-07	MarBTN-N1N2	2205.97	2322	2437.1	19017.1	18792.1	19683.6	2019-01-29	2019-11-18	Maine Lobster Now	77	2019-01-30	10	19164.3	2321.69	0.242294	3	0.137846	20	13.7846
MLN-4F2	hemolymph	2019-08-21	MarBTN-N1N2	1859.82	1653.94	1762.65	57703.3	56040.6	56278.1	2019-01-29	2019-11-18	Maine Lobster Now	77	2019-01-30	10	56674	1758.8	0.0620673	3	0.0320276	22	3.20276
MLN-4F2	hemolymph	2019-09-04	MarBTN-N1N2	5553.07	5151.63	4533.66	150735	151899	141160	2019-01-29	2019-11-18	Maine Lobster Now	77	2019-01-30	10	147931	5079.46	0.0686731	3	0.0355575	24	3.55575
MLN-4F2	hemolymph	2019-09-18	MarBTN-N1N2	567.199	455.099	456.374	49967.6	50872.5	51371.8	2019-01-29	2019-11-18	Maine Lobster Now	77	2019-01-30	10	50737.3	492.89	0.0194291	3	0.00980985	26	0.980985
MLN-4F2	hemolymph	2019-10-02	MarBTN-N1N2	935.909	922.877	802.493	68867.2	93515.7	90813.5	2019-01-29	2019-11-18	Maine Lobster Now	77	2019-01-30	10	84398.8	887.093	0.0210215	3	0.0106224	28	1.06224
MLN-4F2	hemolymph	2019-10-16	MarBTN-N1N2	504.923	554.497	460.413	143500	134302	141266	2019-01-29	2019-11-18	Maine Lobster Now	77	2019-01-30	10	139690	506.611	0.00725339	3	0.00363989	30	0.363989
MLN-4F2	hemolymph	2019-10-30	MarBTN-N1N2	81.102	74.6744	51.3145	46345.4	48170.9	43999.6	2019-01-29	2019-11-18	Maine Lobster Now	77	2019-01-30	10	46172	69.0303	0.00299014	3	0.00149731	32	0.149731
MLN-4F2	hemolymph	2019-11-13	MarBTN-N1N2	164.034	159.302	108.981	122906	130551	133527	2019-01-29	2019-11-18	Maine Lobster Now	77	2019-01-30	10	128995	144.106	0.00223429	3	0.0011184	34.006	0.11184
