# Supplementary material for: Variation in natural infection outcomes and cancer cell release from soft-shell clams (Mya arenaria) with bivalve transmissible neoplasia
Source: PLoS Pathog. 2025 Sep 29;21(9):e1013537. doi: 10.1371/journal.ppat.1013537 (PMC12503300; doi:10.1371/journal.ppat.1013537)
Supplement: S2 Data — (XLSX) [file ppat.1013537.s007.xlsx]

## Sheet: Fig2Data
Clam_ID	Experiment	Sample_type	Sample_date	Primer_type	CANCER_value1	CANCER_value2	CANCER_value3	N1N2_value1	N1N2_value2	N1N2_value3	Date_received	Date_dead	Source	Location	Length	Species	Treatment	LOD	N1N2_average	CANCER_average	Old_Ratio	Amp	Fraction	Weeks	Inclusion_Exclusion	Progression
FFM-15A12	Longitudinal 1	hemolymph	2020-09-11	MarBTN-N1N2	179.649	143.645	65.0462	45007.3	45657.4	46991.8	2020-06-03	2021-01-07	Fulton Fish Market	Lubec, ME	65	Mya arenaria	Natural Low-Positive	10	45885.5	129.447	0.00564218	3	0.00282907	2	Include	Progression
FFM-15A12	Longitudinal 1	hemolymph	2020-08-28	MarBTN-N1N2	39.7429	102.583	95.8545	183258	185816	193388	2020-06-03	2021-01-07	Fulton Fish Market	Lubec, ME	65	Mya arenaria	Natural Low-Positive	10	187487	79.3933	0.000846919	3	0.000423639	0	Include	Progression
FFM-15A12	Longitudinal 1	hemolymph	2020-10-23	MarBTN-N1N2	126.3	105.401	176.128	13253.1	14297.8	14618.9	2020-06-03	2021-01-07	Fulton Fish Market	Lubec, ME	65	Mya arenaria	Natural Low-Positive	10	14056.6	135.943	0.0193422	3	0.00976555	8	Include	Progression
FFM-15A12	Longitudinal 1	hemolymph	2020-11-20	MarBTN-N1N2	4852.32	4689.32	4871.51	8770.99	16452.5	11286.6	2020-06-03	2021-01-07	Fulton Fish Market	Lubec, ME	65	Mya arenaria	Natural Low-Positive	10	12170.1	4804.39	0.789542	3	0.652268	12.006	Include	Progression
FFM-15A12	Longitudinal 1	hemolymph	2020-10-09	MarBTN-N1N2	60.07	56.9824	65.0046	16187.7	16390.6	17151.9	2020-06-03	2021-01-07	Fulton Fish Market	Lubec, ME	65	Mya arenaria	Natural Low-Positive	10	16576.7	60.6857	0.00732179	3	0.00367435	6	Include	Progression
FFM-15A12	Longitudinal 1	hemolymph	2020-12-04	MarBTN-N1N2	335.307	400.272	373.433	7660.82	8167.89	8395.92	2020-06-03	2021-01-07	Fulton Fish Market	Lubec, ME	65	Mya arenaria	Natural Low-Positive	10	8074.88	369.671	0.0915608	3	0.0479768	14.006	Include	Progression
FFM-15A12	Longitudinal 1	hemolymph	2020-12-18	MarBTN-N1N2	13465.4	14022.6	15173.6	66014.1	65770.4	63793.3	2020-06-03	2021-01-07	Fulton Fish Market	Lubec, ME	65	Mya arenaria	Natural Low-Positive	10	65192.6	14220.6	0.436263	3	0.278987	16.006	Include	Progression
FFM-15A12	Longitudinal 1	hemolymph	2020-11-06	MarBTN-N1N2	971.127	1023.88	1048.27	28457.7	28990.8	31071	2020-06-03	2021-01-07	Fulton Fish Market	Lubec, ME	65	Mya arenaria	Natural Low-Positive	10	29506.5	1014.43	0.0687595	3	0.0356038	10.006	Include	Progression
FFM-15A12	Longitudinal 1	hemolymph	2020-12-31	MarBTN-N1N2	52527.1	56327.7	56361.3	108489	115450	113392	2020-06-03	2021-01-07	Fulton Fish Market	Lubec, ME	65	Mya arenaria	Natural Low-Positive	10	112444	55072	0.979549	3	0.959918	17.8631	Include	Progression
FFM-15A12	Longitudinal 1	hemolymph	2020-09-25	MarBTN-N1N2	242.288	222.711	494.967	329806	339695	347616	2020-06-03	2021-01-07	Fulton Fish Market	Lubec, ME	65	Mya arenaria	Natural Low-Positive	10	339039	319.989	0.00188762	3	0.000944703	4	Include	Progression
FFM-15A12	Longitudinal 1	hemolymph	2020-06-19	MarBTN-N1N2	18.9515	0	24.4561	31288.8	32641.7	33424.5	2020-06-03	2021-01-07	Fulton Fish Market	Lubec, ME	65	Mya arenaria	Natural Low-Positive	10	32451.7	14.4692	0.000891739	2	0.000446068	-10	Include	Progression
FFM-15E6	Longitudinal 1	hemolymph	2020-06-19	MarBTN-mt88	0	1.38915	3.07065	2.18012e+06	2.11599e+06	2.16476e+06	2020-06-03	2021-02-01	Fulton Fish Market	Lubec, ME	60	Mya arenaria	Negative Control	1	2.15362e+06	1.4866	1.38e-06	2	6.9e-07	-10	Include	Negative Control
FFM-15E6	Longitudinal 1	hemolymph	2020-08-28	MarBTN-N1N2	15.0365	0	0	146789	143145	147132	2020-06-03	2021-02-01	Fulton Fish Market	Lubec, ME	60	Mya arenaria	Negative Control	10	145688	10	0.000137279	1	6.86e-05	0	Include	Negative Control
FFM-15E6	Longitudinal 1	hemolymph	2020-09-11	MarBTN-N1N2	0	0	0	112465	114415	116900	2020-06-03	2021-02-01	Fulton Fish Market	Lubec, ME	60	Mya arenaria	Negative Control	10	114593	10	0.000174531	0	8.73e-05	2	Include	Negative Control
FFM-15E6	Longitudinal 1	hemolymph	2020-09-25	MarBTN-N1N2	0	0	0	253130	245666	252406	2020-06-03	2021-02-01	Fulton Fish Market	Lubec, ME	60	Mya arenaria	Negative Control	10	250401	10	7.99e-05	0	3.99e-05	4	Include	Negative Control
FFM-15E6	Longitudinal 1	hemolymph	2020-10-09	MarBTN-N1N2	0	0	0	120370	121527	115523	2020-06-03	2021-02-01	Fulton Fish Market	Lubec, ME	60	Mya arenaria	Negative Control	10	119140	10	0.00016787	0	8.39e-05	6	Include	Negative Control
FFM-15E6	Longitudinal 1	hemolymph	2020-10-23	MarBTN-N1N2	0	0	0	98373.7	97632.4	97364.1	2020-06-03	2021-02-01	Fulton Fish Market	Lubec, ME	60	Mya arenaria	Negative Control	10	97790.1	10	0.00020452	0	0.00010227	8	Include	Negative Control
FFM-15E6	Longitudinal 1	hemolymph	2020-11-06	MarBTN-N1N2	34.5265	0	0	91036.1	88429.4	95470.4	2020-06-03	2021-02-01	Fulton Fish Market	Lubec, ME	60	Mya arenaria	Negative Control	10	91645.3	11.5088	0.000251161	1	0.000125596	10.006	Include	Negative Control
FFM-15E6	Longitudinal 1	hemolymph	2020-11-20	MarBTN-N1N2	0	0	0	8951.91	NA	NA	2020-06-03	2021-02-01	Fulton Fish Market	Lubec, ME	60	Mya arenaria	Negative Control	10	8951.91	10	0.00223416	0	0.00111833	12.006	Include	Negative Control
FFM-15E6	Longitudinal 1	hemolymph	2020-12-04	MarBTN-N1N2	0	0	0	52143.8	54235.3	53801.7	2020-06-03	2021-02-01	Fulton Fish Market	Lubec, ME	60	Mya arenaria	Negative Control	10	53393.6	10	0.000374577	0	0.000187323	14.006	Include	Negative Control
FFM-15E6	Longitudinal 1	hemolymph	2020-12-18	MarBTN-N1N2	2.5307	19.3424	7.13528	29185.2	27873.8	28992.2	2020-06-03	2021-02-01	Fulton Fish Market	Lubec, ME	60	Mya arenaria	Negative Control	10	28683.7	10	0.00069726	3	0.000348751	16.006	Include	Negative Control
FFM-15E6	Longitudinal 1	hemolymph	2020-12-31	MarBTN-N1N2	0	0	10.9048	60907.4	63401.8	62601.7	2020-06-03	2021-02-01	Fulton Fish Market	Lubec, ME	60	Mya arenaria	Negative Control	10	62303.6	10	0.000321009	1	0.00016053	17.8631	Include	Negative Control
FFM-15E6	Longitudinal 1	hemolymph	2021-01-15	MarBTN-N1N2	0	0	0	162690	169842	179832	2020-06-03	2021-02-01	Fulton Fish Market	Lubec, ME	60	Mya arenaria	Negative Control	10	170788	10	0.000117104	0	5.86e-05	20.006	Include	Negative Control
FFM-15E6	Longitudinal 1	hemolymph	2021-01-29	MarBTN-N1N2	0	0	0	30275.7	30962	29527.3	2020-06-03	2021-02-01	Fulton Fish Market	Lubec, ME	60	Mya arenaria	Negative Control	10	30255	10	0.000661048	0	0.000330633	22.006	Include	Negative Control
FFM-16A12	Longitudinal 1	hemolymph	2020-06-10	MarBTN-N1N2	0	10.0144	0	115533	110657	110914	2020-06-09	2021-04-05	Fulton Fish Market	Brunswick, ME	55	Mya arenaria	Negative Control	10	112368	10	0.000177986	1	8.9e-05	-11.2857	Include	Negative Control
FFM-16A12	Longitudinal 1	hemolymph	2020-08-28	MarBTN-N1N2	0	0	0	57481.5	55436.6	57163.2	2020-06-09	2021-04-05	Fulton Fish Market	Brunswick, ME	55	Mya arenaria	Negative Control	10	56693.8	10	0.000352772	0	0.000176417	0	Include	Negative Control
FFM-16A12	Longitudinal 1	hemolymph	2020-09-11	MarBTN-N1N2	0	0	0	40777.6	46513.8	45010.9	2020-06-09	2021-04-05	Fulton Fish Market	Brunswick, ME	55	Mya arenaria	Negative Control	10	44100.8	10	0.000453507	0	0.000226805	2	Include	Negative Control
FFM-16A12	Longitudinal 1	hemolymph	2020-09-25	MarBTN-N1N2	0	0	0	277243	294425	287473	2020-06-09	2021-04-05	Fulton Fish Market	Brunswick, ME	55	Mya arenaria	Negative Control	10	286380	10	6.98e-05	0	3.49e-05	4	Include	Negative Control
FFM-16A12	Longitudinal 1	hemolymph	2020-10-09	MarBTN-N1N2	0	0	8.79635	122192	116662	120402	2020-06-09	2021-04-05	Fulton Fish Market	Brunswick, ME	55	Mya arenaria	Negative Control	10	119752	10	0.000167012	1	8.35e-05	6	Include	Negative Control
FFM-16A12	Longitudinal 1	hemolymph	2020-10-23	MarBTN-N1N2	0	0	0	102517	97584.5	102147	2020-06-09	2021-04-05	Fulton Fish Market	Brunswick, ME	55	Mya arenaria	Negative Control	10	100749	10	0.000198512	0	9.93e-05	8	Include	Negative Control
FFM-16A12	Longitudinal 1	hemolymph	2020-11-06	MarBTN-N1N2	16.8479	0	18.2142	104291	102400	103795	2020-06-09	2021-04-05	Fulton Fish Market	Brunswick, ME	55	Mya arenaria	Negative Control	10	103495	11.6874	0.000225853	2	0.000112939	10.006	Include	Negative Control
FFM-16A12	Longitudinal 1	hemolymph	2020-11-20	MarBTN-N1N2	0	0	0	172759	52232.9	7359.43	2020-06-09	2021-04-05	Fulton Fish Market	Brunswick, ME	55	Mya arenaria	Negative Control	10	77450.4	10	0.00025823	0	0.000129132	12.006	Include	Negative Control
FFM-16A12	Longitudinal 1	hemolymph	2020-12-04	MarBTN-N1N2	8.32131	0	0	72822.1	70942.8	73590.6	2020-06-09	2021-04-05	Fulton Fish Market	Brunswick, ME	55	Mya arenaria	Negative Control	10	72451.8	10	0.000276045	1	0.000138042	14.006	Include	Negative Control
FFM-16A12	Longitudinal 1	hemolymph	2020-12-18	MarBTN-N1N2	3.26396	0	12.7384	33055.8	32097.6	33734.9	2020-06-09	2021-04-05	Fulton Fish Market	Brunswick, ME	55	Mya arenaria	Negative Control	10	32962.8	10	0.000606745	2	0.000303465	16.006	Include	Negative Control
FFM-16A12	Longitudinal 1	hemolymph	2020-12-31	MarBTN-N1N2	16.9021	23.3354	42.5815	39628.4	39756	39774.3	2020-06-09	2021-04-05	Fulton Fish Market	Brunswick, ME	55	Mya arenaria	Negative Control	10	39719.6	27.6063	0.00139006	3	0.000695514	17.8631	Include	Negative Control
FFM-16A12	Longitudinal 1	hemolymph	2021-01-15	MarBTN-N1N2	240.898	144.002	213.577	59189.7	60530.5	61016.5	2020-06-09	2021-04-05	Fulton Fish Market	Brunswick, ME	55	Mya arenaria	Negative Control	10	60245.6	199.492	0.00662264	3	0.00332232	20.006	Include	Negative Control
FFM-16A12	Longitudinal 1	hemolymph	2021-01-29	MarBTN-N1N2	633.054	465.938	684.664	95777.5	102330	92109.1	2020-06-09	2021-04-05	Fulton Fish Market	Brunswick, ME	55	Mya arenaria	Negative Control	10	96738.7	594.552	0.0122919	3	0.00618396	22.006	Include	Negative Control
FFM-16A12	Longitudinal 1	hemolymph	2021-02-12	MarBTN-N1N2	1999.51	2232.76	2074.21	137183	147504	157476	2020-06-09	2021-04-05	Fulton Fish Market	Brunswick, ME	55	Mya arenaria	Negative Control	10	147387	2102.16	0.0285256	3	0.0144692	24.006	Include	Negative Control
FFM-16A12	Longitudinal 1	hemolymph	2021-02-26	MarBTN-N1N2	3352.92	3100.19	3656.24	52126.9	53231	57321.3	2020-06-09	2021-04-05	Fulton Fish Market	Brunswick, ME	55	Mya arenaria	Negative Control	10	54226.4	3369.78	0.124286	3	0.0662605	26.006	Include	Negative Control
FFM-16A12	Longitudinal 1	hemolymph	2021-03-12	MarBTN-N1N2	5719.12	5914.32	6156.97	53503.2	69112.7	62324	2020-06-09	2021-04-05	Fulton Fish Market	Brunswick, ME	55	Mya arenaria	Negative Control	10	61646.6	5930.14	0.192391	3	0.106434	28.006	Include	Negative Control
FFM-16A12	Longitudinal 1	hemolymph	2021-03-26	MarBTN-N1N2	26404.4	27120.9	29801.1	120584	132343	134013	2020-06-09	2021-04-05	Fulton Fish Market	Brunswick, ME	55	Mya arenaria	Negative Control	10	128980	27775.5	0.430694	3	0.274449	30	Include	Negative Control
FFM-16A4	Longitudinal 1	hemolymph	2020-10-23	MarBTN-N1N2	0	13.2137	9.83656	77768.2	74407	70709	2020-06-09	2021-02-11	Fulton Fish Market	Brunswick, ME	55	Mya arenaria	Natural Low-Positive	10	74294.7	10	0.000269198	2	0.000134617	8	Include	Long-Term Non-Progression
FFM-16A4	Longitudinal 1	hemolymph	2020-12-18	MarBTN-N1N2	13.6121	5.3502	0	33409.9	34148	33387.1	2020-06-09	2021-02-11	Fulton Fish Market	Brunswick, ME	55	Mya arenaria	Natural Low-Positive	10	33648.3	10	0.000594383	2	0.00029728	16.006	Include	Long-Term Non-Progression
FFM-16A4	Longitudinal 1	hemolymph	2021-01-29	MarBTN-N1N2	44.0064	34.8725	24.8026	44295.6	45578.9	47036.7	2020-06-09	2021-02-11	Fulton Fish Market	Brunswick, ME	55	Mya arenaria	Natural Low-Positive	10	45637.1	34.5605	0.00151458	3	0.000757864	22.006	Include	Long-Term Non-Progression
FFM-16A4	Longitudinal 1	hemolymph	2020-12-04	MarBTN-N1N2	23.4163	22.4548	10.2027	77199.8	76569.4	73612.2	2020-06-09	2021-02-11	Fulton Fish Market	Brunswick, ME	55	Mya arenaria	Natural Low-Positive	10	75793.8	18.6913	0.000493215	3	0.000246668	14.006	Include	Long-Term Non-Progression
FFM-16A4	Longitudinal 1	hemolymph	2020-09-11	MarBTN-N1N2	116.953	45.0477	0	115710	111239	116036	2020-06-09	2021-02-11	Fulton Fish Market	Brunswick, ME	55	Mya arenaria	Natural Low-Positive	10	114328	54.0001	0.000944651	2	0.000472549	2	Include	Long-Term Non-Progression
FFM-16A4	Longitudinal 1	hemolymph	2020-08-28	MarBTN-N1N2	177.341	163.624	99.6685	251482	246140	248995	2020-06-09	2021-02-11	Fulton Fish Market	Brunswick, ME	55	Mya arenaria	Natural Low-Positive	10	248872	146.878	0.00118035	3	0.000590522	0	Include	Long-Term Non-Progression
FFM-16A4	Longitudinal 1	hemolymph	2020-10-09	MarBTN-N1N2	27.1413	34.3492	17.9804	189816	187217	186177	2020-06-09	2021-02-11	Fulton Fish Market	Brunswick, ME	55	Mya arenaria	Natural Low-Positive	10	187737	26.4903	0.000282207	3	0.000141123	6	Include	Long-Term Non-Progression
FFM-16A4	Longitudinal 1	hemolymph	2020-11-06	MarBTN-N1N2	12.3746	10.2358	29.4053	82703.1	82703.1	82703.1	2020-06-09	2021-02-11	Fulton Fish Market	Brunswick, ME	55	Mya arenaria	Natural Low-Positive	10	82703.1	17.3386	0.000419297	3	0.000209693	10.006	Include	Long-Term Non-Progression
FFM-16A4	Longitudinal 1	hemolymph	2020-11-20	MarBTN-N1N2	15.1375	11.8939	11.7381	23978.9	28440.2	143646	2020-06-09	2021-02-11	Fulton Fish Market	Brunswick, ME	55	Mya arenaria	Natural Low-Positive	10	65355	12.9232	0.000395476	3	0.000197777	12.006	Include	Long-Term Non-Progression
FFM-16A4	Longitudinal 1	hemolymph	2021-01-15	MarBTN-N1N2	18.2348	17.6986	35.144	58320.3	72441.9	75903	2020-06-09	2021-02-11	Fulton Fish Market	Brunswick, ME	55	Mya arenaria	Natural Low-Positive	10	68888.4	23.6925	0.000687851	3	0.000344044	20.006	Include	Long-Term Non-Progression
FFM-16A4	Longitudinal 1	hemolymph	2020-06-10	MarBTN-N1N2	37.1758	26.0811	55.8066	26587.4	26774.3	26562.3	2020-06-09	2021-02-11	Fulton Fish Market	Brunswick, ME	55	Mya arenaria	Natural Low-Positive	10	26641.4	39.6878	0.00297941	3	0.00149193	-11.2857	Include	Long-Term Non-Progression
FFM-16A4	Longitudinal 1	hemolymph	2020-09-25	MarBTN-N1N2	258.871	127.814	155.002	436072	445176	472736	2020-06-09	2021-02-11	Fulton Fish Market	Brunswick, ME	55	Mya arenaria	Natural Low-Positive	10	451328	180.562	0.000800138	3	0.000400229	4	Include	Long-Term Non-Progression
FFM-16A4	Longitudinal 1	hemolymph	2020-12-31	MarBTN-N1N2	28.8392	23.234	26.6755	49489.2	48317.8	47529.7	2020-06-09	2021-02-11	Fulton Fish Market	Brunswick, ME	55	Mya arenaria	Natural Low-Positive	10	48445.6	26.2496	0.00108367	3	0.00054213	17.8631	Include	Long-Term Non-Progression
FFM-16D1	Longitudinal 1	hemolymph	2020-09-25	MarBTN-N1N2	8541.6	7402.33	6742.25	818135	804629	768652	2020-06-09	2020-12-04	Fulton Fish Market	Brunswick, ME	66	Mya arenaria	Natural Low-Positive	10	797139	7562.06	0.018973	3	0.00957736	4	Include	Long-Term Non-Progression
FFM-16D1	Longitudinal 1	hemolymph	2020-09-11	MarBTN-N1N2	2814.31	2859.95	2436.88	184516	170963	169826	2020-06-09	2020-12-04	Fulton Fish Market	Brunswick, ME	66	Mya arenaria	Natural Low-Positive	10	175102	2703.71	0.0308816	3	0.015683	2	Include	Long-Term Non-Progression
FFM-16D1	Longitudinal 1	hemolymph	2020-06-10	MarBTN-N1N2	210.45	182.017	234.745	156815	159639	150866	2020-06-09	2020-12-04	Fulton Fish Market	Brunswick, ME	66	Mya arenaria	Natural Low-Positive	10	155773	209.071	0.0026843	3	0.00134395	-11.2857	Include	Long-Term Non-Progression
FFM-16D1	Longitudinal 1	hemolymph	2020-10-23	MarBTN-N1N2	1591.82	1838.22	1731.85	148340	145747	151185	2020-06-09	2020-12-04	Fulton Fish Market	Brunswick, ME	66	Mya arenaria	Natural Low-Positive	10	148424	1720.63	0.0231853	3	0.0117286	8	Include	Long-Term Non-Progression
FFM-16D1	Longitudinal 1	hemolymph	2020-10-09	MarBTN-N1N2	4275.12	4015.13	4127.66	155043	164445	135353	2020-06-09	2020-12-04	Fulton Fish Market	Brunswick, ME	66	Mya arenaria	Natural Low-Positive	10	151614	4139.3	0.0546032	3	0.0280679	6	Include	Long-Term Non-Progression
FFM-16D1	Longitudinal 1	hemolymph	2020-08-28	MarBTN-N1N2	4272.55	5335.4	5105.1	467620	446491	464176	2020-06-09	2020-12-04	Fulton Fish Market	Brunswick, ME	66	Mya arenaria	Natural Low-Positive	10	459429	4904.35	0.0213498	3	0.0107901	0	Include	Long-Term Non-Progression
FFM-16D1	Longitudinal 1	hemolymph	2020-11-06	MarBTN-N1N2	765.452	551.135	637.662	165635	176224	174506	2020-06-09	2020-12-04	Fulton Fish Market	Brunswick, ME	66	Mya arenaria	Natural Low-Positive	10	172122	651.416	0.00756926	3	0.00379901	10.006	Include	Long-Term Non-Progression
FFM-16D1	Longitudinal 1	hemolymph	2020-11-20	MarBTN-N1N2	224.064	206.261	180.787	190933	191729	220302	2020-06-09	2020-12-04	Fulton Fish Market	Brunswick, ME	66	Mya arenaria	Natural Low-Positive	10	200988	203.704	0.00202703	3	0.00101454	12.006	Include	Long-Term Non-Progression
FFM-16E1	Longitudinal 1	hemolymph	2020-06-10	MarBTN-N1N2	0	0	0	23905.2	25223.9	22817	2020-06-09	2021-03-04	Fulton Fish Market	Brunswick, ME	73	Mya arenaria	Negative Control	10	23982	10	0.000833957	0	0.000417153	-11.2857	Include	Negative Control
FFM-16E1	Longitudinal 1	hemolymph	2020-08-28	MarBTN-N1N2	0	0	0	186411	181900	181000	2020-06-09	2021-03-04	Fulton Fish Market	Brunswick, ME	73	Mya arenaria	Negative Control	10	183104	10	0.000109228	0	5.46e-05	0	Include	Negative Control
FFM-16E1	Longitudinal 1	hemolymph	2020-09-11	MarBTN-N1N2	0	0	0	141830	140572	140534	2020-06-09	2021-03-04	Fulton Fish Market	Brunswick, ME	73	Mya arenaria	Negative Control	10	140979	10	0.000141865	0	7.09e-05	2	Include	Negative Control
FFM-16E1	Longitudinal 1	hemolymph	2020-09-25	MarBTN-N1N2	0	0	0	238867	244834	240963	2020-06-09	2021-03-04	Fulton Fish Market	Brunswick, ME	73	Mya arenaria	Negative Control	10	241555	10	8.28e-05	0	4.14e-05	4	Include	Negative Control
FFM-16E1	Longitudinal 1	hemolymph	2020-10-09	MarBTN-N1N2	0	0	0	12274.5	12161	11711.2	2020-06-09	2021-03-04	Fulton Fish Market	Brunswick, ME	73	Mya arenaria	Negative Control	10	12048.9	10	0.0016599	0	0.000830641	6	Include	Negative Control
FFM-16E1	Longitudinal 1	hemolymph	2020-10-23	MarBTN-N1N2	0	0	0	40000.2	40841.9	39149.3	2020-06-09	2021-03-04	Fulton Fish Market	Brunswick, ME	73	Mya arenaria	Negative Control	10	39997.1	10	0.000500036	0	0.000250081	8	Include	Negative Control
FFM-16E1	Longitudinal 1	hemolymph	2020-11-06	MarBTN-N1N2	0	0	0	90949.3	84625.7	86892.2	2020-06-09	2021-03-04	Fulton Fish Market	Brunswick, ME	73	Mya arenaria	Negative Control	10	87489.1	10	0.0002286	0	0.000114313	10.006	Include	Negative Control
FFM-16E1	Longitudinal 1	hemolymph	2020-11-20	MarBTN-N1N2	1.36075	0	1.12388	147705	106527	163926	2020-06-09	2021-03-04	Fulton Fish Market	Brunswick, ME	73	Mya arenaria	Negative Control	10	139386	10	0.000143486	2	7.17e-05	12.006	Include	Negative Control
FFM-16E1	Longitudinal 1	hemolymph	2020-12-04	MarBTN-N1N2	0	0	0	22734.8	22526.9	22743	2020-06-09	2021-03-04	Fulton Fish Market	Brunswick, ME	73	Mya arenaria	Negative Control	10	22668.2	10	0.000882292	0	0.000441341	14.006	Include	Negative Control
FFM-16E1	Longitudinal 1	hemolymph	2020-12-18	MarBTN-N1N2	0	3.58736	0	12950.3	13355.7	14274.5	2020-06-09	2021-03-04	Fulton Fish Market	Brunswick, ME	73	Mya arenaria	Negative Control	10	13526.8	10	0.00147854	1	0.000739818	16.006	Include	Negative Control
FFM-16E1	Longitudinal 1	hemolymph	2020-12-31	MarBTN-N1N2	0	0	0	80668.6	86986.1	88692.4	2020-06-09	2021-03-04	Fulton Fish Market	Brunswick, ME	73	Mya arenaria	Negative Control	10	85449	10	0.000234058	0	0.000117043	17.8631	Include	Negative Control
FFM-16E1	Longitudinal 1	hemolymph	2021-01-15	MarBTN-N1N2	0	0	0	71543.4	68428.4	68722.1	2020-06-09	2021-03-04	Fulton Fish Market	Brunswick, ME	73	Mya arenaria	Negative Control	10	69564.6	10	0.000287502	0	0.000143772	20.006	Include	Negative Control
FFM-16E1	Longitudinal 1	hemolymph	2021-01-29	MarBTN-N1N2	0	0	0	48040.8	45312	47939.8	2020-06-09	2021-03-04	Fulton Fish Market	Brunswick, ME	73	Mya arenaria	Negative Control	10	47097.6	10	0.00042465	0	0.00021237	22.006	Include	Negative Control
FFM-16E1	Longitudinal 1	hemolymph	2021-02-12	MarBTN-N1N2	0	0	0	66566.1	67382.3	68257.5	2020-06-09	2021-03-04	Fulton Fish Market	Brunswick, ME	73	Mya arenaria	Negative Control	10	67402	10	0.000296727	0	0.000148386	24.006	Include	Negative Control
FFM-16E1	Longitudinal 1	hemolymph	2021-02-26	MarBTN-N1N2	0	0	0	13329.7	13289.1	13910.7	2020-06-09	2021-03-04	Fulton Fish Market	Brunswick, ME	73	Mya arenaria	Negative Control	10	13509.8	10	0.0014804	0	0.000740749	26.006	Include	Negative Control
FFM-17A11	Longitudinal 1	hemolymph	2020-07-28	MarBTN-N1N2	0	0	0	86612.3	88244.4	82951.9	2020-07-23	2021-02-26	Fulton Fish Market	Brunswick, ME	68	Mya arenaria	Negative Control	10	85936.2	10	0.000232731	0	0.000116379	-4.42857	Include	Negative Control
FFM-17A11	Longitudinal 1	hemolymph	2020-08-28	MarBTN-N1N2	0	0	0	253659	243855	251395	2020-07-23	2021-02-26	Fulton Fish Market	Brunswick, ME	68	Mya arenaria	Negative Control	10	249636	10	8.01e-05	0	4.01e-05	0	Include	Negative Control
FFM-17A11	Longitudinal 1	hemolymph	2020-09-11	MarBTN-N1N2	0	0	0	161491	171383	158532	2020-07-23	2021-02-26	Fulton Fish Market	Brunswick, ME	68	Mya arenaria	Negative Control	10	163802	10	0.000122099	0	6.11e-05	2	Include	Negative Control
FFM-17A11	Longitudinal 1	hemolymph	2020-09-25	MarBTN-N1N2	0	0	0	880702	839404	831367	2020-07-23	2021-02-26	Fulton Fish Market	Brunswick, ME	68	Mya arenaria	Negative Control	10	850491	10	2.35e-05	0	1.18e-05	4	Include	Negative Control
FFM-17A11	Longitudinal 1	hemolymph	2020-10-09	MarBTN-N1N2	0	0	0	432846	422586	424875	2020-07-23	2021-02-26	Fulton Fish Market	Brunswick, ME	68	Mya arenaria	Negative Control	10	426769	10	4.69e-05	0	2.34e-05	6	Include	Negative Control
FFM-17A11	Longitudinal 1	hemolymph	2020-10-23	MarBTN-N1N2	9.66528	0	0	215919	178882	188810	2020-07-23	2021-02-26	Fulton Fish Market	Brunswick, ME	68	Mya arenaria	Negative Control	10	194537	10	0.000102808	1	5.14e-05	8	Include	Negative Control
FFM-17A11	Longitudinal 1	hemolymph	2020-11-06	MarBTN-N1N2	0	0	13.6813	508085	522513	499812	2020-07-23	2021-02-26	Fulton Fish Market	Brunswick, ME	68	Mya arenaria	Negative Control	10	510136	10	3.92e-05	1	1.96e-05	10.006	Include	Negative Control
FFM-17A11	Longitudinal 1	hemolymph	2020-11-20	MarBTN-N1N2	0	0	0	130093	166768	147508	2020-07-23	2021-02-26	Fulton Fish Market	Brunswick, ME	68	Mya arenaria	Negative Control	10	148123	10	0.000135023	0	6.75e-05	12.006	Include	Negative Control
FFM-17A11	Longitudinal 1	hemolymph	2020-12-04	MarBTN-N1N2	0	0	0	41690.1	43591.1	43325.7	2020-07-23	2021-02-26	Fulton Fish Market	Brunswick, ME	68	Mya arenaria	Negative Control	10	42869	10	0.000466538	0	0.000233323	14.006	Include	Negative Control
FFM-17A11	Longitudinal 1	hemolymph	2020-12-18	MarBTN-N1N2	0	7.85457	4.26141	62894.4	63450.4	62919.9	2020-07-23	2021-02-26	Fulton Fish Market	Brunswick, ME	68	Mya arenaria	Negative Control	10	63088.2	10	0.000317016	2	0.000158533	16.006	Include	Negative Control
FFM-17A11	Longitudinal 1	hemolymph	2020-12-31	MarBTN-N1N2	0	0	0	46452.3	44779.1	44877.7	2020-07-23	2021-02-26	Fulton Fish Market	Brunswick, ME	68	Mya arenaria	Negative Control	10	45369.7	10	0.000440823	0	0.00022046	17.8631	Include	Negative Control
FFM-17A11	Longitudinal 1	hemolymph	2021-01-15	MarBTN-N1N2	0	0	0	223728	227044	232211	2020-07-23	2021-02-26	Fulton Fish Market	Brunswick, ME	68	Mya arenaria	Negative Control	10	227661	10	8.78e-05	0	4.39e-05	20.006	Include	Negative Control
FFM-17A11	Longitudinal 1	hemolymph	2021-01-29	MarBTN-N1N2	0	0	0	30387.7	32342.6	32021.8	2020-07-23	2021-02-26	Fulton Fish Market	Brunswick, ME	68	Mya arenaria	Negative Control	10	31584.1	10	0.000633231	0	0.000316716	22.006	Include	Negative Control
FFM-17A11	Longitudinal 1	hemolymph	2021-02-12	MarBTN-N1N2	0	0	7.75696	564614	594081	595813	2020-07-23	2021-02-26	Fulton Fish Market	Brunswick, ME	68	Mya arenaria	Negative Control	10	584836	10	3.42e-05	1	1.71e-05	24.006	Include	Negative Control
FFM-17A2	Longitudinal 1	hemolymph	2020-07-28	MarBTN-mt88	1.47968	2.37674	1.92988	2.78836e+06	2.93116e+06	2.72891e+06	2020-07-23	2021-04-09	Fulton Fish Market	Brunswick, ME	53	Mya arenaria	Negative Control	1	2.81614e+06	1.92877	1.37e-06	3	6.85e-07	-4.42857	Include	Negative Control
FFM-17A2	Longitudinal 1	hemolymph	2020-08-28	MarBTN-N1N2	0	0	0	105581	105795	102889	2020-07-23	2021-04-09	Fulton Fish Market	Brunswick, ME	53	Mya arenaria	Negative Control	10	104755	10	0.000190921	0	9.55e-05	0	Include	Negative Control
FFM-17A2	Longitudinal 1	hemolymph	2020-09-11	MarBTN-N1N2	0	31.6663	0	88421.9	92608.5	94313.9	2020-07-23	2021-04-09	Fulton Fish Market	Brunswick, ME	53	Mya arenaria	Negative Control	10	91781.4	10.5554	0.000230013	1	0.00011502	2	Include	Negative Control
FFM-17A2	Longitudinal 1	hemolymph	2020-09-25	MarBTN-N1N2	0	0	0	404309	424063	439923	2020-07-23	2021-04-09	Fulton Fish Market	Brunswick, ME	53	Mya arenaria	Negative Control	10	422765	10	4.73e-05	0	2.37e-05	4	Include	Negative Control
FFM-17A2	Longitudinal 1	hemolymph	2020-10-09	MarBTN-N1N2	0	0	0	45780.8	44839	44776.6	2020-07-23	2021-04-09	Fulton Fish Market	Brunswick, ME	53	Mya arenaria	Negative Control	10	45132.1	10	0.000443143	0	0.000221621	6	Include	Negative Control
FFM-17A2	Longitudinal 1	hemolymph	2020-10-23	MarBTN-N1N2	0	0	0	97309.4	97839.6	54207.7	2020-07-23	2021-04-09	Fulton Fish Market	Brunswick, ME	53	Mya arenaria	Negative Control	10	83118.9	10	0.000240619	0	0.000120324	8	Include	Negative Control
FFM-17A2	Longitudinal 1	hemolymph	2020-11-06	MarBTN-N1N2	0	8.69972	0	111680	109314	NA	2020-07-23	2021-04-09	Fulton Fish Market	Brunswick, ME	53	Mya arenaria	Negative Control	10	110497	10	0.000181001	1	9.05e-05	10.006	Include	Negative Control
FFM-17A2	Longitudinal 1	hemolymph	2020-11-20	MarBTN-N1N2	0	0	0	32568.9	177096	198016	2020-07-23	2021-04-09	Fulton Fish Market	Brunswick, ME	53	Mya arenaria	Negative Control	10	135894	10	0.000147174	0	7.36e-05	12.006	Include	Negative Control
FFM-17A2	Longitudinal 1	hemolymph	2020-12-04	MarBTN-N1N2	0	0	3.23215	164373	159171	174701	2020-07-23	2021-04-09	Fulton Fish Market	Brunswick, ME	53	Mya arenaria	Negative Control	10	166082	10	0.000120423	1	6.02e-05	14.006	Include	Negative Control
FFM-17A2	Longitudinal 1	hemolymph	2020-12-18	MarBTN-N1N2	6.07551	5.41802	3.72704	62356.8	59985.4	62872.5	2020-07-23	2021-04-09	Fulton Fish Market	Brunswick, ME	53	Mya arenaria	Negative Control	10	61738.2	10	0.000323948	3	0.000162	16.006	Include	Negative Control
FFM-17A2	Longitudinal 1	hemolymph	2020-12-31	MarBTN-N1N2	0	0	0	214340	223523	222544	2020-07-23	2021-04-09	Fulton Fish Market	Brunswick, ME	53	Mya arenaria	Negative Control	10	220136	10	9.09e-05	0	4.54e-05	17.8631	Include	Negative Control
FFM-17A2	Longitudinal 1	hemolymph	2021-01-15	MarBTN-N1N2	0	0	0	262419	280910	254599	2020-07-23	2021-04-09	Fulton Fish Market	Brunswick, ME	53	Mya arenaria	Negative Control	10	265976	10	7.52e-05	0	3.76e-05	20.006	Include	Negative Control
FFM-17A2	Longitudinal 1	hemolymph	2021-01-29	MarBTN-N1N2	0	0	0	78531.2	75128.4	72476.5	2020-07-23	2021-04-09	Fulton Fish Market	Brunswick, ME	53	Mya arenaria	Negative Control	10	75378.7	10	0.000265327	0	0.000132681	22.006	Include	Negative Control
FFM-17A2	Longitudinal 1	hemolymph	2021-02-12	MarBTN-N1N2	0	0	0	54025.8	51223.1	49728.9	2020-07-23	2021-04-09	Fulton Fish Market	Brunswick, ME	53	Mya arenaria	Negative Control	10	51659.3	10	0.000387152	0	0.000193614	24.006	Include	Negative Control
FFM-17A2	Longitudinal 1	hemolymph	2021-02-26	MarBTN-N1N2	0	0	0	155813	154664	156200	2020-07-23	2021-04-09	Fulton Fish Market	Brunswick, ME	53	Mya arenaria	Negative Control	10	155559	10	0.000128568	0	6.43e-05	26.006	Include	Negative Control
FFM-17A2	Longitudinal 1	hemolymph	2021-03-12	MarBTN-N1N2	0	0	0	160231	165482	163358	2020-07-23	2021-04-09	Fulton Fish Market	Brunswick, ME	53	Mya arenaria	Negative Control	10	163024	10	0.000122682	0	6.13e-05	28.006	Include	Negative Control
FFM-17A2	Longitudinal 1	hemolymph	2021-03-26	MarBTN-N1N2	0	0	0	117647	126806	131029	2020-07-23	2021-04-09	Fulton Fish Market	Brunswick, ME	53	Mya arenaria	Negative Control	10	125161	10	0.000159794	0	7.99e-05	30	Include	Negative Control
FFM-17A8	Longitudinal 1	hemolymph	2020-07-28	MarBTN-mt88	0	6.10827	4.0236	3.59196e+06	3.57014e+06	3700920	2020-07-23	2021-04-09	Fulton Fish Market	Brunswick, ME	67	Mya arenaria	Negative Control	1	3.62101e+06	3.37729	1.87e-06	2	9.33e-07	-4.42857	Include	Negative Control
FFM-17A8	Longitudinal 1	hemolymph	2020-08-28	MarBTN-N1N2	0	0	0	90548.5	93912.5	96864.5	2020-07-23	2021-04-09	Fulton Fish Market	Brunswick, ME	67	Mya arenaria	Negative Control	10	93775.2	10	0.000213276	0	0.000106649	0	Include	Negative Control
FFM-17A8	Longitudinal 1	hemolymph	2020-09-11	MarBTN-N1N2	0	37.4316	0	54351.2	52620.7	57430.1	2020-07-23	2021-04-09	Fulton Fish Market	Brunswick, ME	67	Mya arenaria	Negative Control	10	54800.7	12.4772	0.000455366	1	0.000227735	2	Include	Negative Control
FFM-17A8	Longitudinal 1	hemolymph	2020-09-25	MarBTN-N1N2	0	0	0	150082	153363	156293	2020-07-23	2021-04-09	Fulton Fish Market	Brunswick, ME	67	Mya arenaria	Negative Control	10	153246	10	0.000130509	0	6.53e-05	4	Include	Negative Control
FFM-17A8	Longitudinal 1	hemolymph	2020-10-09	MarBTN-N1N2	4.53592	0	0	67072.3	63268.9	62483.1	2020-07-23	2021-04-09	Fulton Fish Market	Brunswick, ME	67	Mya arenaria	Negative Control	10	64274.8	10	0.000311164	1	0.000155606	6	Include	Negative Control
FFM-17A8	Longitudinal 1	hemolymph	2020-10-23	MarBTN-N1N2	0	0	0	98230.6	99159.4	100916	2020-07-23	2021-04-09	Fulton Fish Market	Brunswick, ME	67	Mya arenaria	Negative Control	10	99435.3	10	0.000201136	0	0.000100578	8	Include	Negative Control
FFM-17A8	Longitudinal 1	hemolymph	2020-11-06	MarBTN-N1N2	0	0	0	39287.7	44151.2	44166.4	2020-07-23	2021-04-09	Fulton Fish Market	Brunswick, ME	67	Mya arenaria	Negative Control	10	42535.1	10	0.0004702	0	0.000235155	10.006	Include	Negative Control
FFM-17A8	Longitudinal 1	hemolymph	2020-11-20	MarBTN-N1N2	0	0	0	223208	58120.8	42999.1	2020-07-23	2021-04-09	Fulton Fish Market	Brunswick, ME	67	Mya arenaria	Negative Control	10	108109	10	0.000184998	0	9.25e-05	12.006	Include	Negative Control
FFM-17A8	Longitudinal 1	hemolymph	2020-12-04	MarBTN-N1N2	0	0	0	11958.2	12212.5	11767.8	2020-07-23	2021-04-09	Fulton Fish Market	Brunswick, ME	67	Mya arenaria	Negative Control	10	11979.5	10	0.00166952	0	0.000835457	14.006	Include	Negative Control
FFM-17A8	Longitudinal 1	hemolymph	2020-12-18	MarBTN-N1N2	0	0	0	19378.8	18691.7	18456.4	2020-07-23	2021-04-09	Fulton Fish Market	Brunswick, ME	67	Mya arenaria	Negative Control	10	18842.3	10	0.00106144	0	0.000531003	16.006	Include	Negative Control
FFM-17A8	Longitudinal 1	hemolymph	2020-12-31	MarBTN-N1N2	0	14.1727	0	94767.8	51186.2	97218.1	2020-07-23	2021-04-09	Fulton Fish Market	Brunswick, ME	67	Mya arenaria	Negative Control	10	81057.4	10	0.000246739	1	0.000123385	17.8631	Include	Negative Control
FFM-17A8	Longitudinal 1	hemolymph	2021-01-15	MarBTN-N1N2	0	0	0	78364.6	81556.6	80684.7	2020-07-23	2021-04-09	Fulton Fish Market	Brunswick, ME	67	Mya arenaria	Negative Control	10	80202	10	0.00024937	0	0.000124701	20.006	Include	Negative Control
FFM-17A8	Longitudinal 1	hemolymph	2021-01-29	MarBTN-N1N2	0	0	0	38217.7	39875.2	37909.5	2020-07-23	2021-04-09	Fulton Fish Market	Brunswick, ME	67	Mya arenaria	Negative Control	10	38667.5	10	0.000517231	0	0.000258682	22.006	Include	Negative Control
FFM-17A8	Longitudinal 1	hemolymph	2021-02-12	MarBTN-N1N2	0	0	0	99383.6	100747	97866.8	2020-07-23	2021-04-09	Fulton Fish Market	Brunswick, ME	67	Mya arenaria	Negative Control	10	99332.3	10	0.000201344	0	0.000100682	24.006	Include	Negative Control
FFM-17A8	Longitudinal 1	hemolymph	2021-02-26	MarBTN-N1N2	0	0	0	131396	129518	129447	2020-07-23	2021-04-09	Fulton Fish Market	Brunswick, ME	67	Mya arenaria	Negative Control	10	130120	10	0.000153704	0	7.69e-05	26.006	Include	Negative Control
FFM-17A8	Longitudinal 1	hemolymph	2021-03-12	MarBTN-N1N2	0	0	0	115366	111245	110131	2020-07-23	2021-04-09	Fulton Fish Market	Brunswick, ME	67	Mya arenaria	Negative Control	10	112247	10	0.000178178	0	8.91e-05	28.006	Include	Negative Control
FFM-17A8	Longitudinal 1	hemolymph	2021-03-26	MarBTN-N1N2	0	0	0	105025	102257	98767.9	2020-07-23	2021-04-09	Fulton Fish Market	Brunswick, ME	67	Mya arenaria	Negative Control	10	102017	10	0.000196046	0	9.8e-05	30	Include	Negative Control
FFM-17B10	Longitudinal 1	hemolymph	2020-11-20	MarBTN-N1N2	0	0	0	NA	234221	249441	2020-07-23	2021-02-18	Fulton Fish Market	Brunswick, ME	56	Mya arenaria	Negative Control	10	241831	10	8.27e-05	0	4.14e-05	12.006	Include	Negative Control
FFM-17B10	Longitudinal 1	hemolymph	2020-12-04	MarBTN-N1N2	0	4.78002	0	64842.3	63143.6	63581.6	2020-07-23	2021-02-18	Fulton Fish Market	Brunswick, ME	56	Mya arenaria	Negative Control	10	63855.8	10	0.000313206	1	0.000156627	14.006	Include	Negative Control
FFM-17B10	Longitudinal 1	hemolymph	2020-12-18	MarBTN-N1N2	0	10.1402	0	46973	46563.2	46263.6	2020-07-23	2021-02-18	Fulton Fish Market	Brunswick, ME	56	Mya arenaria	Negative Control	10	46599.9	10	0.000429185	1	0.000214639	16.006	Include	Negative Control
FFM-17B10	Longitudinal 1	hemolymph	2020-12-31	MarBTN-N1N2	0	0	0	157996	168992	174082	2020-07-23	2021-02-18	Fulton Fish Market	Brunswick, ME	56	Mya arenaria	Negative Control	10	167024	10	0.000119744	0	5.99e-05	17.8631	Include	Negative Control
FFM-17B10	Longitudinal 1	hemolymph	2021-01-15	MarBTN-N1N2	0	0	0	135158	142461	136533	2020-07-23	2021-02-18	Fulton Fish Market	Brunswick, ME	56	Mya arenaria	Negative Control	10	138051	10	0.000144874	0	7.24e-05	20.006	Include	Negative Control
FFM-17B10	Longitudinal 1	hemolymph	2021-01-29	MarBTN-N1N2	0	0	0	151698	147504	150479	2020-07-23	2021-02-18	Fulton Fish Market	Brunswick, ME	56	Mya arenaria	Negative Control	10	149894	10	0.000133428	0	6.67e-05	22.006	Include	Negative Control
FFM-17B10	Longitudinal 1	hemolymph	2021-02-12	MarBTN-N1N2	0	0	0	165741	168858	149205	2020-07-23	2021-02-18	Fulton Fish Market	Brunswick, ME	56	Mya arenaria	Negative Control	10	161268	10	0.000124017	0	6.2e-05	24.006	Include	Negative Control
FFM-17B10	Longitudinal 1	hemolymph	2020-07-28	MarBTN-N1N2	0	0	0	100777	105079	109226	2020-07-23	2021-02-18	Fulton Fish Market	Brunswick, ME	56	Mya arenaria	Negative Control	10	105027	10	0.000190426	0	9.52e-05	-4.42857	Include	Negative Control
FFM-17B10	Longitudinal 1	hemolymph	2020-08-28	MarBTN-N1N2	0	0	0	68495.5	67942.1	67546.6	2020-07-23	2021-02-18	Fulton Fish Market	Brunswick, ME	56	Mya arenaria	Negative Control	10	67994.7	10	0.00029414	0	0.000147092	0	Include	Negative Control
FFM-17B10	Longitudinal 1	hemolymph	2020-09-11	MarBTN-N1N2	0	0	0	126249	116295	117500	2020-07-23	2021-02-18	Fulton Fish Market	Brunswick, ME	56	Mya arenaria	Negative Control	10	120015	10	0.000166646	0	8.33e-05	2	Include	Negative Control
FFM-17B10	Longitudinal 1	hemolymph	2020-09-25	MarBTN-N1N2	0	0	0	729023	706924	687435	2020-07-23	2021-02-18	Fulton Fish Market	Brunswick, ME	56	Mya arenaria	Negative Control	10	707794	10	2.83e-05	0	1.41e-05	4	Include	Negative Control
FFM-17B10	Longitudinal 1	hemolymph	2020-10-09	MarBTN-N1N2	0	0	0	198990	186610	186129	2020-07-23	2021-02-18	Fulton Fish Market	Brunswick, ME	56	Mya arenaria	Negative Control	10	190576	10	0.000104945	0	5.25e-05	6	Include	Negative Control
FFM-17B10	Longitudinal 1	hemolymph	2020-10-23	MarBTN-N1N2	0	0	0	248482	238159	240932	2020-07-23	2021-02-18	Fulton Fish Market	Brunswick, ME	56	Mya arenaria	Negative Control	10	242524	10	8.25e-05	0	4.12e-05	8	Include	Negative Control
FFM-17B10	Longitudinal 1	hemolymph	2020-11-06	MarBTN-N1N2	0	0	0	116233	110804	107085	2020-07-23	2021-02-18	Fulton Fish Market	Brunswick, ME	56	Mya arenaria	Negative Control	10	111374	10	0.000179575	0	8.98e-05	10.006	Include	Negative Control
FFM-17D8	Longitudinal 1	hemolymph	2020-07-28	MarBTN-mt88	1.14302	4.12073	4.40766	3.11376e+06	3.09292e+06	3.17298e+06	2020-07-23	2021-02-11	Fulton Fish Market	Brunswick, ME	62	Mya arenaria	Negative Control	1	3126556	3.2238	2.06e-06	3	1.03e-06	-4.42857	Include	Negative Control
FFM-17D8	Longitudinal 1	hemolymph	2020-08-28	MarBTN-N1N2	0	0	0	130463	131936	133780	2020-07-23	2021-02-11	Fulton Fish Market	Brunswick, ME	62	Mya arenaria	Negative Control	10	132060	10	0.000151447	0	7.57e-05	0	Include	Negative Control
FFM-17D8	Longitudinal 1	hemolymph	2020-09-11	MarBTN-N1N2	0	0	0	75615	76457.3	74479.4	2020-07-23	2021-02-11	Fulton Fish Market	Brunswick, ME	62	Mya arenaria	Negative Control	10	75517.2	10	0.00026484	0	0.000132438	2	Include	Negative Control
FFM-17D8	Longitudinal 1	hemolymph	2020-09-25	MarBTN-N1N2	0	0	0	167272	153236	168378	2020-07-23	2021-02-11	Fulton Fish Market	Brunswick, ME	62	Mya arenaria	Negative Control	10	162962	10	0.000122728	0	6.14e-05	4	Include	Negative Control
FFM-17D8	Longitudinal 1	hemolymph	2020-10-09	MarBTN-N1N2	4.37538	0	0	41394.5	44304.8	40880	2020-07-23	2021-02-11	Fulton Fish Market	Brunswick, ME	62	Mya arenaria	Negative Control	10	42193.1	10	0.000474011	1	0.000237062	6	Include	Negative Control
FFM-17D8	Longitudinal 1	hemolymph	2020-10-23	MarBTN-N1N2	0	0	0	31906.1	31222.3	31969.7	2020-07-23	2021-02-11	Fulton Fish Market	Brunswick, ME	62	Mya arenaria	Negative Control	10	31699.4	10	0.000630927	0	0.000315563	8	Include	Negative Control
FFM-17D8	Longitudinal 1	hemolymph	2020-11-06	MarBTN-N1N2	0	0	0	68815.2	65867.6	59806.9	2020-07-23	2021-02-11	Fulton Fish Market	Brunswick, ME	62	Mya arenaria	Negative Control	10	64829.9	10	0.0003085	0	0.000154274	10.006	Include	Negative Control
FFM-17D8	Longitudinal 1	hemolymph	2020-11-20	MarBTN-N1N2	0	0	3.3304	54066.2	72561.3	37014.7	2020-07-23	2021-02-11	Fulton Fish Market	Brunswick, ME	62	Mya arenaria	Negative Control	10	54547.4	10	0.000366653	1	0.00018336	12.006	Include	Negative Control
FFM-17D8	Longitudinal 1	hemolymph	2020-12-04	MarBTN-N1N2	0	0	5.1615	13353.4	13517.6	12740.3	2020-07-23	2021-02-11	Fulton Fish Market	Brunswick, ME	62	Mya arenaria	Negative Control	10	13203.7	10	0.00151472	1	0.000757935	14.006	Include	Negative Control
FFM-17D8	Longitudinal 1	hemolymph	2020-12-18	MarBTN-N1N2	0	0	0	56980.5	54146.3	55286.4	2020-07-23	2021-02-11	Fulton Fish Market	Brunswick, ME	62	Mya arenaria	Negative Control	10	55471.1	10	0.000360548	0	0.000180307	16.006	Include	Negative Control
FFM-17D8	Longitudinal 1	hemolymph	2020-12-31	MarBTN-N1N2	16.3561	0	0	29316.8	27754.9	28184	2020-07-23	2021-02-11	Fulton Fish Market	Brunswick, ME	62	Mya arenaria	Negative Control	10	28418.5	10	0.000703766	1	0.000352007	17.8631	Include	Negative Control
FFM-17D8	Longitudinal 1	hemolymph	2021-01-15	MarBTN-N1N2	0	0	0	114432	116763	113143	2020-07-23	2021-02-11	Fulton Fish Market	Brunswick, ME	62	Mya arenaria	Negative Control	10	114779	10	0.000174248	0	8.71e-05	20.006	Include	Negative Control
FFM-17D8	Longitudinal 1	hemolymph	2021-01-29	MarBTN-N1N2	0	0	0	86417.8	84792.8	81928.3	2020-07-23	2021-02-11	Fulton Fish Market	Brunswick, ME	62	Mya arenaria	Negative Control	10	84379.6	10	0.000237024	0	0.000118526	22.006	Include	Negative Control
FFM-17D9	Longitudinal 1	hemolymph	2020-07-28	MarBTN-mt88	11.9158	1.85883	0	3.75548e+06	3.82197e+06	3.71911e+06	2020-07-23	2021-02-12	Fulton Fish Market	Brunswick, ME	55	Mya arenaria	Negative Control	1	3.76552e+06	4.59153	2.44e-06	2	1.22e-06	-4.42857	Include	Negative Control
FFM-17D9	Longitudinal 1	hemolymph	2020-08-28	MarBTN-N1N2	0	0	0	130135	140350	137005	2020-07-23	2021-02-12	Fulton Fish Market	Brunswick, ME	55	Mya arenaria	Negative Control	10	135830	10	0.000147243	0	7.36e-05	0	Include	Negative Control
FFM-17D9	Longitudinal 1	hemolymph	2020-09-11	MarBTN-N1N2	0	0	0	63071.6	64378.3	65967.1	2020-07-23	2021-02-12	Fulton Fish Market	Brunswick, ME	55	Mya arenaria	Negative Control	10	64472.3	10	0.000310211	0	0.000155129	2	Include	Negative Control
FFM-17D9	Longitudinal 1	hemolymph	2020-09-25	MarBTN-N1N2	0	0	0	234450	235294	240758	2020-07-23	2021-02-12	Fulton Fish Market	Brunswick, ME	55	Mya arenaria	Negative Control	10	236834	10	8.44e-05	0	4.22e-05	4	Include	Negative Control
FFM-17D9	Longitudinal 1	hemolymph	2020-10-09	MarBTN-N1N2	0	0	0	26750.8	27253.4	26589.3	2020-07-23	2021-02-12	Fulton Fish Market	Brunswick, ME	55	Mya arenaria	Negative Control	10	26864.5	10	0.000744477	0	0.000372377	6	Include	Negative Control
FFM-17D9	Longitudinal 1	hemolymph	2020-10-23	MarBTN-N1N2	0	0	0	33260.4	34773	33892.7	2020-07-23	2021-02-12	Fulton Fish Market	Brunswick, ME	55	Mya arenaria	Negative Control	10	33975.4	10	0.000588662	0	0.000294417	8	Include	Negative Control
FFM-17D9	Longitudinal 1	hemolymph	2020-11-06	MarBTN-N1N2	18.0251	0	17.7982	53556.5	54780.8	53986.3	2020-07-23	2021-02-12	Fulton Fish Market	Brunswick, ME	55	Mya arenaria	Negative Control	10	54107.9	11.9411	0.000441381	2	0.000220739	10.006	Include	Negative Control
FFM-17D9	Longitudinal 1	hemolymph	2020-11-20	MarBTN-N1N2	0	0	0	95049.7	83984.4	113626	2020-07-23	2021-02-12	Fulton Fish Market	Brunswick, ME	55	Mya arenaria	Negative Control	10	97553.3	10	0.000205016	0	0.000102519	12.006	Include	Negative Control
FFM-17D9	Longitudinal 1	hemolymph	2020-12-04	MarBTN-N1N2	0	0	0	39140.4	37358.9	38269.1	2020-07-23	2021-02-12	Fulton Fish Market	Brunswick, ME	55	Mya arenaria	Negative Control	10	38256.1	10	0.000522792	0	0.000261464	14.006	Include	Negative Control
FFM-17D9	Longitudinal 1	hemolymph	2020-12-18	MarBTN-N1N2	0	7.90056	0	19289.6	18238.8	17830.1	2020-07-23	2021-02-12	Fulton Fish Market	Brunswick, ME	55	Mya arenaria	Negative Control	10	18452.8	10	0.00108384	1	0.000542216	16.006	Include	Negative Control
FFM-17D9	Longitudinal 1	hemolymph	2020-12-31	MarBTN-N1N2	0	0	0	28450.4	27220.6	27240	2020-07-23	2021-02-12	Fulton Fish Market	Brunswick, ME	55	Mya arenaria	Negative Control	10	27637	10	0.000723668	0	0.000361965	17.8631	Include	Negative Control
FFM-17D9	Longitudinal 1	hemolymph	2021-01-15	MarBTN-N1N2	0	0	0	59888.4	59663.5	62158.3	2020-07-23	2021-02-12	Fulton Fish Market	Brunswick, ME	55	Mya arenaria	Negative Control	10	60570.1	10	0.000330196	0	0.000165125	20.006	Include	Negative Control
FFM-17D9	Longitudinal 1	hemolymph	2021-01-29	MarBTN-N1N2	8.5324	0	0	130740	141331	131062	2020-07-23	2021-02-12	Fulton Fish Market	Brunswick, ME	55	Mya arenaria	Negative Control	10	134378	10	0.000148834	1	7.44e-05	22.006	Include	Negative Control
FFM-17G9	Longitudinal 1	hemolymph	2021-02-12	MarBTN-N1N2	583.146	693.109	572.603	174501	178624	174340	2020-07-23	2021-04-09	Fulton Fish Market	Brunswick, ME	60	Mya arenaria	Natural Low-Positive	10	175822	616.286	0.00701035	3	0.00351751	24.006	Include	Long-Term Non-Progression
FFM-17G9	Longitudinal 1	hemolymph	2021-01-15	MarBTN-N1N2	615.933	617.613	681.67	28299.6	29218.4	28112.3	2020-07-23	2021-04-09	Fulton Fish Market	Brunswick, ME	60	Mya arenaria	Natural Low-Positive	10	28543.5	638.405	0.0447321	3	0.0228778	20.006	Include	Long-Term Non-Progression
FFM-17G9	Longitudinal 1	hemolymph	2020-12-18	MarBTN-N1N2	286.059	206.455	245.62	37877.7	36890.5	36387.7	2020-07-23	2021-04-09	Fulton Fish Market	Brunswick, ME	60	Mya arenaria	Natural Low-Positive	10	37051.9	246.045	0.0132811	3	0.00668493	16.006	Include	Long-Term Non-Progression
FFM-17G9	Longitudinal 1	hemolymph	2020-07-28	MarBTN-mt88	28264.6	31770.7	31888.5	4.37412e+06	4445477	4671567	2020-07-23	2021-04-09	Fulton Fish Market	Brunswick, ME	60	Mya arenaria	Natural Low-Positive	1	4.49705e+06	30641.3	0.0136273	3	0.00686038	-4.42857	Include	Long-Term Non-Progression
FFM-17G9	Longitudinal 1	hemolymph	2020-09-25	MarBTN-N1N2	1340.87	1610.5	1780.05	597503	586802	585152	2020-07-23	2021-04-09	Fulton Fish Market	Brunswick, ME	60	Mya arenaria	Natural Low-Positive	10	589819	1577.14	0.00534787	3	0.0026811	4	Include	Long-Term Non-Progression
FFM-17G9	Longitudinal 1	hemolymph	2020-09-11	MarBTN-N1N2	282.388	576.127	470.718	205867	208186	205183	2020-07-23	2021-04-09	Fulton Fish Market	Brunswick, ME	60	Mya arenaria	Natural Low-Positive	10	206412	443.077	0.00429314	3	0.00215119	2	Include	Long-Term Non-Progression
FFM-17G9	Longitudinal 1	hemolymph	2021-01-29	MarBTN-N1N2	3892.08	3697.71	3185.68	114727	119415	116050	2020-07-23	2021-04-09	Fulton Fish Market	Brunswick, ME	60	Mya arenaria	Natural Low-Positive	10	116731	3591.82	0.0615401	3	0.0317469	22.006	Include	Long-Term Non-Progression
FFM-17G9	Longitudinal 1	hemolymph	2020-10-09	MarBTN-N1N2	464.854	564.798	492.415	236335	256796	246673	2020-07-23	2021-04-09	Fulton Fish Market	Brunswick, ME	60	Mya arenaria	Natural Low-Positive	10	246601	507.356	0.00411479	3	0.00206164	6	Include	Long-Term Non-Progression
FFM-17G9	Longitudinal 1	hemolymph	2021-03-26	MarBTN-N1N2	980.549	931.441	906.807	333243	328178	329062	2020-07-23	2021-04-09	Fulton Fish Market	Brunswick, ME	60	Mya arenaria	Natural Low-Positive	10	330161	939.599	0.00569177	3	0.00285401	30	Include	Long-Term Non-Progression
FFM-17G9	Longitudinal 1	hemolymph	2021-03-12	MarBTN-N1N2	1466.56	1657.09	1867.66	214438	213842	211937	2020-07-23	2021-04-09	Fulton Fish Market	Brunswick, ME	60	Mya arenaria	Natural Low-Positive	10	213406	1663.77	0.0155926	3	0.00785754	28.006	Include	Long-Term Non-Progression
FFM-17G9	Longitudinal 1	hemolymph	2020-11-06	MarBTN-N1N2	511.899	472.93	440.681	71229.2	70902.9	66892.9	2020-07-23	2021-04-09	Fulton Fish Market	Brunswick, ME	60	Mya arenaria	Natural Low-Positive	10	69675	475.17	0.0136396	3	0.00686664	10.006	Include	Long-Term Non-Progression
FFM-17G9	Longitudinal 1	hemolymph	2020-12-04	MarBTN-N1N2	238.887	281.625	158.621	128613	135605	138543	2020-07-23	2021-04-09	Fulton Fish Market	Brunswick, ME	60	Mya arenaria	Natural Low-Positive	10	134254	226.378	0.00337239	3	0.00168904	14.006	Include	Long-Term Non-Progression
FFM-17G9	Longitudinal 1	hemolymph	2020-11-20	MarBTN-N1N2	204.632	355.06	313.164	194915	203307	171592	2020-07-23	2021-04-09	Fulton Fish Market	Brunswick, ME	60	Mya arenaria	Natural Low-Positive	10	189938	290.952	0.00306366	3	0.00153418	12.006	Include	Long-Term Non-Progression
FFM-17G9	Longitudinal 1	hemolymph	2021-02-26	MarBTN-N1N2	1129.84	985.447	1283.26	243738	217725	232384	2020-07-23	2021-04-09	Fulton Fish Market	Brunswick, ME	60	Mya arenaria	Natural Low-Positive	10	231282	1132.85	0.00979623	3	0.00492223	26.006	Include	Long-Term Non-Progression
FFM-17G9	Longitudinal 1	hemolymph	2020-10-23	MarBTN-N1N2	1137.6	1186.73	1094.34	197449	202911	193522	2020-07-23	2021-04-09	Fulton Fish Market	Brunswick, ME	60	Mya arenaria	Natural Low-Positive	10	197961	1139.56	0.011513	3	0.00578981	8	Include	Long-Term Non-Progression
FFM-17G9	Longitudinal 1	hemolymph	2020-12-31	MarBTN-N1N2	843.254	834.452	919.797	121431	118370	123459	2020-07-23	2021-04-09	Fulton Fish Market	Brunswick, ME	60	Mya arenaria	Natural Low-Positive	10	121087	865.834	0.0143011	3	0.00720202	17.8631	Include	Long-Term Non-Progression
FFM-17G9	Longitudinal 1	hemolymph	2020-08-28	MarBTN-N1N2	450.793	823.478	586.374	728045	773589	956552	2020-07-23	2021-04-09	Fulton Fish Market	Brunswick, ME	60	Mya arenaria	Natural Low-Positive	10	819395	620.215	0.00151384	3	0.000757491	0	Include	Long-Term Non-Progression
FFM-17H1	Longitudinal 1	hemolymph	2020-10-23	MarBTN-N1N2	1754.62	2202.99	1848.4	53209	52694.9	52866.5	2020-07-23	2021-01-21	Fulton Fish Market	Brunswick, ME	53	Mya arenaria	Natural Low-Positive	10	52923.5	1935.34	0.0731372	3	0.0379566	8	Include	Progression
FFM-17H1	Longitudinal 1	hemolymph	2020-12-31	MarBTN-N1N2	19706	20167.6	20855.3	79857.3	80505.9	83260.1	2020-07-23	2021-01-21	Fulton Fish Market	Brunswick, ME	53	Mya arenaria	Natural Low-Positive	10	81207.8	20243	0.498548	3	0.332043	17.8631	Include	Progression
FFM-17H1	Longitudinal 1	hemolymph	2020-12-04	MarBTN-N1N2	2780.33	2861.61	2977.52	63770.6	63583.2	59839	2020-07-23	2021-01-21	Fulton Fish Market	Brunswick, ME	53	Mya arenaria	Natural Low-Positive	10	62397.6	2873.15	0.0920918	3	0.0482685	14.006	Include	Progression
FFM-17H1	Longitudinal 1	hemolymph	2020-08-28	MarBTN-N1N2	506.781	362.704	445.895	183486	180878	184336	2020-07-23	2021-01-21	Fulton Fish Market	Brunswick, ME	53	Mya arenaria	Natural Low-Positive	10	182900	438.46	0.00479453	3	0.00240303	0	Include	Progression
FFM-17H1	Longitudinal 1	hemolymph	2020-12-18	MarBTN-N1N2	3745.15	4406.02	3896.51	53981.9	56611.8	57601.4	2020-07-23	2021-01-21	Fulton Fish Market	Brunswick, ME	53	Mya arenaria	Natural Low-Positive	10	56065	4015.89	0.143258	3	0.0771558	16.006	Include	Progression
FFM-17H1	Longitudinal 1	hemolymph	2020-11-20	MarBTN-N1N2	715.624	606.963	658.871	88188	NA	75874.3	2020-07-23	2021-01-21	Fulton Fish Market	Brunswick, ME	53	Mya arenaria	Natural Low-Positive	10	82031.2	660.486	0.0161033	3	0.008117	12.006	Include	Progression
FFM-17H1	Longitudinal 1	hemolymph	2020-09-25	MarBTN-N1N2	11340.9	11495.4	9979.23	466675	498504	494582	2020-07-23	2021-01-21	Fulton Fish Market	Brunswick, ME	53	Mya arenaria	Natural Low-Positive	10	486587	10938.5	0.0449602	3	0.0229971	4	Include	Progression
FFM-17H1	Longitudinal 1	hemolymph	2021-01-15	MarBTN-N1N2	18.7797	24.5869	14.3163	2315.06	3627.42	3185.41	2020-07-23	2021-01-21	Fulton Fish Market	Brunswick, ME	53	Mya arenaria	Natural Low-Positive	10	3042.63	19.2276	0.0126388	3	0.00635961	20.006	Include	Progression
FFM-17H1	Longitudinal 1	hemolymph	2020-10-09	MarBTN-N1N2	1468.31	1421.12	1428.43	60998.7	58750.6	52715.1	2020-07-23	2021-01-21	Fulton Fish Market	Brunswick, ME	53	Mya arenaria	Natural Low-Positive	10	57488.2	1439.29	0.0500725	3	0.0256792	6	Include	Progression
FFM-17H1	Longitudinal 1	hemolymph	2020-09-11	MarBTN-N1N2	1414.69	1391.88	879.695	83716.1	82760.8	83689.4	2020-07-23	2021-01-21	Fulton Fish Market	Brunswick, ME	53	Mya arenaria	Natural Low-Positive	10	83388.8	1228.76	0.0294706	3	0.0149557	2	Include	Progression
FFM-17H1	Longitudinal 1	hemolymph	2020-11-06	MarBTN-N1N2	2075.03	2026.44	1816.88	32035.4	34146.7	30995.2	2020-07-23	2021-01-21	Fulton Fish Market	Brunswick, ME	53	Mya arenaria	Natural Low-Positive	10	32392.4	1972.78	0.121805	3	0.0648522	10.006	Include	Progression
FFM-17H1	Longitudinal 1	hemolymph	2020-07-28	MarBTN-N1N2	818.622	743.124	593.605	125405	128860	127592	2020-07-23	2021-01-21	Fulton Fish Market	Brunswick, ME	53	Mya arenaria	Natural Low-Positive	10	127286	718.451	0.0112888	3	0.00567642	-4.42857	Include	Progression
FFM-18A6	Longitudinal 1	hemolymph	2020-08-28	MarBTN-N1N2	0	226.654	81.7806	277768	282066	273790	2020-07-23	2021-03-04	Fulton Fish Market	Brunswick, ME	52	Mya arenaria	Natural Low-Positive	10	277875	102.812	0.000739985	2	0.00037013	0	Include	Long-Term Non-Progression
FFM-18A6	Longitudinal 1	hemolymph	2020-10-23	MarBTN-N1N2	208.677	192.231	282.164	29519.8	28555.8	27912.7	2020-07-23	2021-03-04	Fulton Fish Market	Brunswick, ME	52	Mya arenaria	Natural Low-Positive	10	28662.8	227.69	0.0158875	3	0.00800738	8	Include	Long-Term Non-Progression
FFM-18A6	Longitudinal 1	hemolymph	2020-09-11	MarBTN-N1N2	90.7254	228.215	151.1	154390	151770	152858	2020-07-23	2021-03-04	Fulton Fish Market	Brunswick, ME	52	Mya arenaria	Natural Low-Positive	10	153006	156.68	0.00204803	3	0.00102506	2	Include	Long-Term Non-Progression
FFM-18A6	Longitudinal 1	hemolymph	2020-12-04	MarBTN-N1N2	89.5882	155.971	88.63	101920	97212.3	97167.4	2020-07-23	2021-03-04	Fulton Fish Market	Brunswick, ME	52	Mya arenaria	Natural Low-Positive	10	98766.5	111.396	0.00225576	3	0.00112915	14.006	Include	Long-Term Non-Progression
FFM-18A6	Longitudinal 1	hemolymph	2020-10-09	MarBTN-N1N2	77.065	69.6593	64.3718	40158.6	39210.7	39235.4	2020-07-23	2021-03-04	Fulton Fish Market	Brunswick, ME	52	Mya arenaria	Natural Low-Positive	10	39534.9	70.3654	0.00355966	3	0.001783	6	Include	Long-Term Non-Progression
FFM-18A6	Longitudinal 1	hemolymph	2020-07-28	MarBTN-mt88	39612.7	44372.1	45165.1	2.53845e+06	2.49485e+06	2.34507e+06	2020-07-23	2021-03-04	Fulton Fish Market	Brunswick, ME	52	Mya arenaria	Natural Low-Positive	1	2.45946e+06	43050	0.0350077	3	0.0178157	-4.42857	Include	Long-Term Non-Progression
FFM-18A6	Longitudinal 1	hemolymph	2021-01-15	MarBTN-N1N2	356.202	415.37	400.351	35867.8	34060.1	33527.9	2020-07-23	2021-03-04	Fulton Fish Market	Brunswick, ME	52	Mya arenaria	Natural Low-Positive	10	34485.3	390.641	0.0226555	3	0.0114576	20.006	Include	Long-Term Non-Progression
FFM-18A6	Longitudinal 1	hemolymph	2020-11-06	MarBTN-N1N2	437.032	379.51	409.056	70901	69381.8	65737	2020-07-23	2021-03-04	Fulton Fish Market	Brunswick, ME	52	Mya arenaria	Natural Low-Positive	10	68673.3	408.533	0.0118979	3	0.00598453	10.006	Include	Long-Term Non-Progression
FFM-18A6	Longitudinal 1	hemolymph	2021-02-12	MarBTN-N1N2	241.058	221.674	198.135	136856	140934	131738	2020-07-23	2021-03-04	Fulton Fish Market	Brunswick, ME	52	Mya arenaria	Natural Low-Positive	10	136509	220.289	0.00322746	3	0.00161634	24.006	Include	Long-Term Non-Progression
FFM-18A6	Longitudinal 1	hemolymph	2021-01-29	MarBTN-N1N2	1375.35	1225.33	1169.87	152810	149647	145542	2020-07-23	2021-03-04	Fulton Fish Market	Brunswick, ME	52	Mya arenaria	Natural Low-Positive	10	149333	1256.85	0.0168329	3	0.00848787	22.006	Include	Long-Term Non-Progression
FFM-18A6	Longitudinal 1	hemolymph	2020-12-31	MarBTN-N1N2	81.7312	69.0874	55.2863	55765.1	49586.3	55072.9	2020-07-23	2021-03-04	Fulton Fish Market	Brunswick, ME	52	Mya arenaria	Natural Low-Positive	10	53474.7	68.7016	0.0025695	3	0.0012864	17.8631	Include	Long-Term Non-Progression
FFM-18A6	Longitudinal 1	hemolymph	2020-11-20	MarBTN-N1N2	170.562	162.109	148.443	107619	172934	164971	2020-07-23	2021-03-04	Fulton Fish Market	Brunswick, ME	52	Mya arenaria	Natural Low-Positive	10	148508	160.371	0.00215977	3	0.00108105	12.006	Include	Long-Term Non-Progression
FFM-18A6	Longitudinal 1	hemolymph	2020-12-18	MarBTN-N1N2	102.188	133.845	127.625	33224.2	33597.5	32556.8	2020-07-23	2021-03-04	Fulton Fish Market	Brunswick, ME	52	Mya arenaria	Natural Low-Positive	10	33126.2	121.219	0.00731865	3	0.00367276	16.006	Include	Long-Term Non-Progression
FFM-18A6	Longitudinal 1	hemolymph	2020-09-25	MarBTN-N1N2	592.391	560.4	885.303	327819	339088	336320	2020-07-23	2021-03-04	Fulton Fish Market	Brunswick, ME	52	Mya arenaria	Natural Low-Positive	10	334409	679.365	0.00406308	3	0.00203567	4	Include	Long-Term Non-Progression
FFM-18A6	Longitudinal 1	hemolymph	2021-02-26	MarBTN-N1N2	163.978	96.2577	113.794	39861.1	43761.9	42785.7	2020-07-23	2021-03-04	Fulton Fish Market	Brunswick, ME	52	Mya arenaria	Natural Low-Positive	10	42136.2	124.676	0.00591778	3	0.00296767	26.006	Include	Long-Term Non-Progression
FFM-18B12	Longitudinal 1	hemolymph	2020-11-20	MarBTN-N1N2	2553.97	3218.24	3092.92	184119	191369	190931	2020-08-12	2020-12-29	Fulton Fish Market	Brunswick, ME	67	Mya arenaria	Natural Low-Positive	10	188806	2955.05	0.0313024	3	0.0159001	12.006	Include	Progression
FFM-18B12	Longitudinal 1	hemolymph	2020-10-23	MarBTN-N1N2	1596.6	1354.06	1540.54	61609	56660.9	57488.2	2020-08-12	2020-12-29	Fulton Fish Market	Brunswick, ME	67	Mya arenaria	Natural Low-Positive	10	58586	1497.07	0.0511066	3	0.0262234	8	Include	Progression
FFM-18B12	Longitudinal 1	hemolymph	2020-12-18	MarBTN-N1N2	8694.99	9962.66	9554.89	28524.6	29651.6	28765.6	2020-08-12	2020-12-29	Fulton Fish Market	Brunswick, ME	67	Mya arenaria	Natural Low-Positive	10	28980.6	9404.18	0.648998	3	0.480383	16.006	Include	Progression
FFM-18B12	Longitudinal 1	hemolymph	2020-10-09	MarBTN-N1N2	2791.91	2826.24	2852.19	120571	119838	106528	2020-08-12	2020-12-29	Fulton Fish Market	Brunswick, ME	67	Mya arenaria	Natural Low-Positive	10	115646	2823.45	0.0488293	3	0.0250256	6	Include	Progression
FFM-18B12	Longitudinal 1	hemolymph	2020-11-06	MarBTN-N1N2	5377.48	5302.74	4295.02	49704.6	50885	47979.2	2020-08-12	2020-12-29	Fulton Fish Market	Brunswick, ME	67	Mya arenaria	Natural Low-Positive	10	49522.9	4991.75	0.201593	3	0.112096	10.006	Include	Progression
FFM-18B12	Longitudinal 1	hemolymph	2020-09-11	MarBTN-N1N2	57.8443	151.242	146.755	80717.5	87173.9	85496.3	2020-08-12	2020-12-29	Fulton Fish Market	Brunswick, ME	67	Mya arenaria	Natural Low-Positive	10	84462.6	118.614	0.00280867	3	0.00140631	2	Include	Progression
FFM-18B12	Longitudinal 1	hemolymph	2020-12-04	MarBTN-N1N2	4671.26	4782.84	4832.52	39577.1	42704.2	41896.7	2020-08-12	2020-12-29	Fulton Fish Market	Brunswick, ME	67	Mya arenaria	Natural Low-Positive	10	41392.7	4762.21	0.230099	3	0.130007	14.006	Include	Progression
FFM-18B12	Longitudinal 1	hemolymph	2020-09-25	MarBTN-N1N2	2636.38	2961.47	3150.9	385071	394126	389919	2020-08-12	2020-12-29	Fulton Fish Market	Brunswick, ME	67	Mya arenaria	Natural Low-Positive	10	389705	2916.25	0.0149665	3	0.00753965	4	Include	Progression
FFM-18B12	Longitudinal 1	hemolymph	2020-08-28	MarBTN-N1N2	470.741	102.198	232.121	267724	287522	287395	2020-08-12	2020-12-29	Fulton Fish Market	Brunswick, ME	67	Mya arenaria	Natural Low-Positive	10	280880	268.353	0.0019108	3	0.000956316	0	Include	Progression
FFM-18B12	Longitudinal 1	hemolymph	2020-08-14	MarBTN-N1N2	19.6812	39.0426	26.5058	162834	171744	166468	2020-08-12	2020-12-29	Fulton Fish Market	Brunswick, ME	67	Mya arenaria	Natural Low-Positive	10	167015	28.4099	0.000340207	3	0.000170133	-2	Include	Progression
FFM-18E12	Longitudinal 1	hemolymph	2020-08-14	MarBTN-mt88	0	0	0	77965.6	89353.4	76996.5	2020-08-12	2021-03-12	Fulton Fish Market	Brunswick, ME	54	Mya arenaria	Negative Control	1	81438.5	1	2.46e-05	0	1.23e-05	-2	Include	Negative Control
FFM-18E12	Longitudinal 1	hemolymph	2020-08-28	MarBTN-N1N2	0	0	0	103178	92984.2	96799	2020-08-12	2021-03-12	Fulton Fish Market	Brunswick, ME	54	Mya arenaria	Negative Control	10	97653.7	10	0.000204805	0	0.000102413	0	Include	Negative Control
FFM-18E12	Longitudinal 1	hemolymph	2020-09-11	MarBTN-N1N2	0	0	0	65172.5	68260.1	68135.5	2020-08-12	2021-03-12	Fulton Fish Market	Brunswick, ME	54	Mya arenaria	Negative Control	10	67189.4	10	0.000297666	0	0.000148855	2	Include	Negative Control
FFM-18E12	Longitudinal 1	hemolymph	2020-09-25	MarBTN-N1N2	0	0	0	549783	540439	499677	2020-08-12	2021-03-12	Fulton Fish Market	Brunswick, ME	54	Mya arenaria	Negative Control	10	529967	10	3.77e-05	0	1.89e-05	4	Include	Negative Control
FFM-18E12	Longitudinal 1	hemolymph	2020-10-09	MarBTN-N1N2	0	0	0	24801.3	25140.3	25399.1	2020-08-12	2021-03-12	Fulton Fish Market	Brunswick, ME	54	Mya arenaria	Negative Control	10	25113.5	10	0.000796383	0	0.00039835	6	Include	Negative Control
FFM-18E12	Longitudinal 1	hemolymph	2020-10-23	MarBTN-N1N2	0	0	0	28529.5	28376.7	29638.4	2020-08-12	2021-03-12	Fulton Fish Market	Brunswick, ME	54	Mya arenaria	Negative Control	10	28848.2	10	0.000693284	0	0.000346762	8	Include	Negative Control
FFM-18E12	Longitudinal 1	hemolymph	2020-11-06	MarBTN-N1N2	0	0	14.2591	42267.3	39291.3	42410.1	2020-08-12	2021-03-12	Fulton Fish Market	Brunswick, ME	54	Mya arenaria	Negative Control	10	41322.9	10	0.000483993	1	0.000242055	10.006	Include	Negative Control
FFM-18E12	Longitudinal 1	hemolymph	2020-11-20	MarBTN-N1N2	0	0	0	86532.4	84120.2	89212.1	2020-08-12	2021-03-12	Fulton Fish Market	Brunswick, ME	54	Mya arenaria	Negative Control	10	86621.6	10	0.000230889	0	0.000115458	12.006	Include	Negative Control
FFM-18E12	Longitudinal 1	hemolymph	2020-12-04	MarBTN-N1N2	0	0	0	17217.5	16714.3	16912.8	2020-08-12	2021-03-12	Fulton Fish Market	Brunswick, ME	54	Mya arenaria	Negative Control	10	16948.2	10	0.00118007	0	0.000590381	14.006	Include	Negative Control
FFM-18E12	Longitudinal 1	hemolymph	2020-12-18	MarBTN-N1N2	0	0	0	21432.1	21055.7	20800.2	2020-08-12	2021-03-12	Fulton Fish Market	Brunswick, ME	54	Mya arenaria	Negative Control	10	21096	10	0.000948047	0	0.000474248	16.006	Include	Negative Control
FFM-18E12	Longitudinal 1	hemolymph	2020-12-31	MarBTN-N1N2	0	0	12.2387	29797.5	29134.2	26706.5	2020-08-12	2021-03-12	Fulton Fish Market	Brunswick, ME	54	Mya arenaria	Negative Control	10	28546.1	10	0.000700622	1	0.000350434	17.8631	Include	Negative Control
FFM-18E12	Longitudinal 1	hemolymph	2021-01-15	MarBTN-N1N2	0	0	0	63642.4	66045.8	61445.1	2020-08-12	2021-03-12	Fulton Fish Market	Brunswick, ME	54	Mya arenaria	Negative Control	10	63711.1	10	0.000313917	0	0.000156983	20.006	Include	Negative Control
FFM-18E12	Longitudinal 1	hemolymph	2021-01-29	MarBTN-N1N2	0	0	0	52261.4	43193.8	52952.4	2020-08-12	2021-03-12	Fulton Fish Market	Brunswick, ME	54	Mya arenaria	Negative Control	10	49469.2	10	0.000404292	0	0.000202187	22.006	Include	Negative Control
FFM-18E12	Longitudinal 1	hemolymph	2021-02-12	MarBTN-N1N2	0	0	0	73731.8	76888.6	75742.4	2020-08-12	2021-03-12	Fulton Fish Market	Brunswick, ME	54	Mya arenaria	Negative Control	10	75454.3	10	0.000265061	0	0.000132548	24.006	Include	Negative Control
FFM-18E12	Longitudinal 1	hemolymph	2021-02-26	MarBTN-N1N2	0	0	0	61810.8	68630	65975.3	2020-08-12	2021-03-12	Fulton Fish Market	Brunswick, ME	54	Mya arenaria	Negative Control	10	65472	10	0.000305474	0	0.00015276	26.006	Include	Negative Control
FFM-21A1	Longitudinal 2	hemolymph	2021-01-12	MarBTN-N1N2	10168.9	10293.6	11575.6	108963	114392	118289	2020-12-08	2021-06-29	Fulton Fish Market	Waldoboro, ME	57	Mya arenaria	Natural Low-Positive	10	113881	10679.3	0.187552	3	0.10348	2	Include	Regression
FFM-21A1	Longitudinal 2	hemolymph	2021-03-23	MarBTN-N1N2	10093.1	10475.6	10209.1	41284.5	41609.8	42023.8	2020-12-08	2021-06-29	Fulton Fish Market	Waldoboro, ME	57	Mya arenaria	Natural Low-Positive	10	41639.4	10259.3	0.492768	3	0.326935	11.994	Include	Regression
FFM-21A1	Longitudinal 2	hemolymph	2021-02-23	MarBTN-N1N2	20006.3	20702.4	20809.8	120611	121668	125853	2020-12-08	2021-06-29	Fulton Fish Market	Waldoboro, ME	57	Mya arenaria	Natural Low-Positive	10	122711	20506.2	0.33422	3	0.200639	8	Include	Regression
FFM-21A1	Longitudinal 2	hemolymph	2021-02-09	MarBTN-N1N2	26562.9	28639.3	27958.3	170652	175292	172270	2020-12-08	2021-06-29	Fulton Fish Market	Waldoboro, ME	57	Mya arenaria	Natural Low-Positive	10	172738	27720.2	0.320951	3	0.191151	6	Include	Regression
FFM-21A1	Longitudinal 2	hemolymph	2021-04-20	MarBTN-N1N2	15471.5	14311.5	14175.8	182408	190569	181142	2020-12-08	2021-06-29	Fulton Fish Market	Waldoboro, ME	57	Mya arenaria	Natural Low-Positive	10	184706	14652.9	0.158662	3	0.0861665	15.994	Include	Regression
FFM-21A1	Longitudinal 2	hemolymph	2021-03-09	MarBTN-N1N2	28209.7	28986.8	26996.8	216878	218215	226621	2020-12-08	2021-06-29	Fulton Fish Market	Waldoboro, ME	57	Mya arenaria	Natural Low-Positive	10	220571	28064.4	0.254471	3	0.145784	10	Include	Regression
FFM-21A1	Longitudinal 2	hemolymph	2021-05-04	MarBTN-N1N2	7388.75	7588.18	7252.37	397497	423625	420548	2020-12-08	2021-06-29	Fulton Fish Market	Waldoboro, ME	57	Mya arenaria	Natural Low-Positive	10	413890	7409.77	0.0358055	3	0.0182291	17.994	Include	Regression
FFM-21A1	Longitudinal 2	hemolymph	2021-06-15	MarBTN-N1N2	49.1869	63.9633	90.5112	8242.39	8518.42	8540.72	2020-12-08	2021-06-29	Fulton Fish Market	Waldoboro, ME	57	Mya arenaria	Natural Low-Positive	10	8433.84	67.8871	0.0160988	3	0.00811469	23.994	Include	Regression
FFM-21A1	Longitudinal 2	hemolymph	2020-12-29	MarBTN-N1N2	3761.3	3733.76	3263.56	133091	138956	131928	2020-12-08	2021-06-29	Fulton Fish Market	Waldoboro, ME	57	Mya arenaria	Natural Low-Positive	10	134658	3586.21	0.0532639	3	0.0273606	0	Include	Regression
FFM-21A1	Longitudinal 2	hemolymph	2021-04-06	MarBTN-N1N2	11919	11706.2	12798.2	182611	183381	183050	2020-12-08	2021-06-29	Fulton Fish Market	Waldoboro, ME	57	Mya arenaria	Natural Low-Positive	10	183014	12141.1	0.13268	3	0.0710536	13.994	Include	Regression
FFM-21A1	Longitudinal 2	hemolymph	2020-12-11	MarBTN-N1N2	1279.24	1348.92	1190.9	23198.7	22083.6	22040.2	2020-12-08	2021-06-29	Fulton Fish Market	Waldoboro, ME	57	Mya arenaria	Natural Low-Positive	10	22440.8	1273.02	0.113456	3	0.0601394	-2.57143	Include	Regression
FFM-21A1	Longitudinal 2	hemolymph	2021-05-18	MarBTN-N1N2	3342.68	3150.24	3807.84	174389	174319	185665	2020-12-08	2021-06-29	Fulton Fish Market	Waldoboro, ME	57	Mya arenaria	Natural Low-Positive	10	178124	3433.59	0.0385527	3	0.0196552	19.994	Include	Regression
FFM-21A1	Longitudinal 2	hemolymph	2021-06-01	MarBTN-N1N2	10151.5	8547.32	9063.97	319396	339093	337827	2020-12-08	2021-06-29	Fulton Fish Market	Waldoboro, ME	57	Mya arenaria	Natural Low-Positive	10	332105	9254.25	0.0557308	3	0.0286641	21.994	Include	Regression
FFM-21A1	Longitudinal 2	hemolymph	2021-01-26	MarBTN-N1N2	12874	12060.1	11897.1	67771.3	61580.5	62888.7	2020-12-08	2021-06-29	Fulton Fish Market	Waldoboro, ME	57	Mya arenaria	Natural Low-Positive	10	64080.2	12277.1	0.383178	3	0.236995	4	Include	Regression
FFM-21A5	Longitudinal 2	hemolymph	2020-12-29	MarBTN-N1N2	0	0	15.189	42477.2	41665.8	39592.4	2020-12-08	2021-08-02	Fulton Fish Market	Waldoboro, ME	63	Mya arenaria	Natural Low-Positive	10	41245.1	10	0.000484906	1	0.000242512	0	Include	Long-Term Non-Progression
FFM-21A5	Longitudinal 2	hemolymph	2021-07-13	MarBTN-N1N2	0	0	0	7080.29	7060.17	7640.21	2020-12-08	2021-08-02	Fulton Fish Market	Waldoboro, ME	63	Mya arenaria	Natural Low-Positive	1	7260.22	1	0.000275474	0	0.000137756	27.994	Include	Long-Term Non-Progression
FFM-21A5	Longitudinal 2	hemolymph	2021-02-23	MarBTN-N1N2	0	15.7366	0	42906.8	44443.8	46776.8	2020-12-08	2021-08-02	Fulton Fish Market	Waldoboro, ME	63	Mya arenaria	Natural Low-Positive	10	44709.2	10	0.000447336	1	0.000223718	8	Include	Long-Term Non-Progression
FFM-21A5	Longitudinal 2	hemolymph	2021-07-27	MarBTN-N1N2	6.63451	27.5982	10.4447	26418.4	27858.4	29092.3	2020-12-08	2021-08-02	Fulton Fish Market	Waldoboro, ME	63	Mya arenaria	Natural Low-Positive	1	27789.7	14.8925	0.0010718	3	0.000536186	29.994	Include	Long-Term Non-Progression
FFM-21A5	Longitudinal 2	hemolymph	2021-06-29	MarBTN-N1N2	0	0	4.71303	13061.9	13094.1	13200.4	2020-12-08	2021-08-02	Fulton Fish Market	Waldoboro, ME	63	Mya arenaria	Natural Low-Positive	1	13118.8	1.57101	0.000239505	1	0.000119767	25.994	Include	Long-Term Non-Progression
FFM-21A5	Longitudinal 2	hemolymph	2021-01-12	MarBTN-N1N2	34.4301	30.1697	21.4662	203797	209049	212828	2020-12-08	2021-08-02	Fulton Fish Market	Waldoboro, ME	63	Mya arenaria	Natural Low-Positive	10	208558	28.6887	0.000275115	3	0.000137576	2	Include	Long-Term Non-Progression
FFM-21A5	Longitudinal 2	hemolymph	2021-05-18	MarBTN-N1N2	52.2263	38.545	7.69006	97506.9	99830.1	91838.9	2020-12-08	2021-08-02	Fulton Fish Market	Waldoboro, ME	63	Mya arenaria	Natural Low-Positive	10	96392	32.8204	0.000680979	3	0.000340605	19.994	Include	Long-Term Non-Progression
FFM-21A5	Longitudinal 2	hemolymph	2021-03-09	MarBTN-N1N2	40.3751	64.9043	20.8977	211347	215752	201713	2020-12-08	2021-08-02	Fulton Fish Market	Waldoboro, ME	63	Mya arenaria	Natural Low-Positive	10	209604	42.059	0.000401319	3	0.0002007	10	Include	Long-Term Non-Progression
FFM-21A5	Longitudinal 2	hemolymph	2021-06-15	MarBTN-N1N2	18.6032	2.40108	5.31006	31371.1	31299.7	31153.8	2020-12-08	2021-08-02	Fulton Fish Market	Waldoboro, ME	63	Mya arenaria	Natural Low-Positive	10	31274.9	10	0.000639491	3	0.000319848	23.994	Include	Long-Term Non-Progression
FFM-21A5	Longitudinal 2	hemolymph	2021-05-04	MarBTN-N1N2	110.105	106.94	0	679283	617745	668370	2020-12-08	2021-08-02	Fulton Fish Market	Waldoboro, ME	63	Mya arenaria	Natural Low-Positive	10	655132	72.3481	0.000220866	2	0.000110445	17.994	Include	Long-Term Non-Progression
FFM-21A5	Longitudinal 2	hemolymph	2020-12-09	MarBTN-mt88	57387.7	60843	59889.2	3.56212e+06	3.27058e+06	3.45971e+06	2020-12-08	2021-08-02	Fulton Fish Market	Waldoboro, ME	63	Mya arenaria	Natural Low-Positive	1	3430804	59373.3	0.0346119	3	0.0176107	-2.85714	Include	Long-Term Non-Progression
FFM-21A5	Longitudinal 2	hemolymph	2021-06-01	MarBTN-N1N2	70.6692	229.932	226.193	304171	258816	272649	2020-12-08	2021-08-02	Fulton Fish Market	Waldoboro, ME	63	Mya arenaria	Natural Low-Positive	10	278545	175.598	0.00126082	3	0.000630809	21.994	Include	Long-Term Non-Progression
FFM-21A5	Longitudinal 2	hemolymph	2021-03-23	MarBTN-N1N2	0	53.9748	35.8754	279540	270224	265363	2020-12-08	2021-08-02	Fulton Fish Market	Waldoboro, ME	63	Mya arenaria	Natural Low-Positive	10	271709	29.9501	0.000220457	2	0.000110241	11.994	Include	Long-Term Non-Progression
FFM-21A5	Longitudinal 2	hemolymph	2021-04-20	MarBTN-N1N2	52.9477	40.8925	51.0139	408492	380632	385784	2020-12-08	2021-08-02	Fulton Fish Market	Waldoboro, ME	63	Mya arenaria	Natural Low-Positive	10	391636	48.2847	0.000246579	3	0.000123305	15.994	Include	Long-Term Non-Progression
FFM-21A5	Longitudinal 2	hemolymph	2021-04-06	MarBTN-N1N2	52.8354	50.2578	0	138628	131459	133004	2020-12-08	2021-08-02	Fulton Fish Market	Waldoboro, ME	63	Mya arenaria	Natural Low-Positive	10	134364	34.3644	0.000511514	2	0.000255822	13.994	Include	Long-Term Non-Progression
FFM-21A5	Longitudinal 2	hemolymph	2021-01-26	MarBTN-N1N2	0	0	0	50053	49615.9	50314.1	2020-12-08	2021-08-02	Fulton Fish Market	Waldoboro, ME	63	Mya arenaria	Natural Low-Positive	10	49994.3	10	0.000400045	0	0.000200063	4	Include	Long-Term Non-Progression
FFM-21A5	Longitudinal 2	hemolymph	2021-02-09	MarBTN-N1N2	21.1067	40.6421	14.8212	145822	152910	148144	2020-12-08	2021-08-02	Fulton Fish Market	Waldoboro, ME	63	Mya arenaria	Natural Low-Positive	10	148959	25.5233	0.000342691	3	0.000171375	6	Include	Long-Term Non-Progression
FFM-21C3	Longitudinal 2	hemolymph	2020-12-09	MarBTN-mt88	13608.9	13878.2	12981.3	3492952	3.37385e+06	3433341	2020-12-08	2021-06-29	Fulton Fish Market	Waldoboro, ME	56	Mya arenaria	Natural Low-Positive	1	3.43338e+06	13489.4	0.00785782	3	0.00394441	-2.85714	Include	Long-Term Non-Progression
FFM-21C3	Longitudinal 2	hemolymph	2020-12-29	MarBTN-N1N2	19.0871	1.2409	0	50950.4	51617.7	54204.9	2020-12-08	2021-06-29	Fulton Fish Market	Waldoboro, ME	56	Mya arenaria	Natural Low-Positive	10	52257.7	10	0.000382719	2	0.000191396	0	Include	Long-Term Non-Progression
FFM-21C3	Longitudinal 2	hemolymph	2021-02-09	MarBTN-N1N2	22.6499	11.1987	46.9448	115889	122381	111635	2020-12-08	2021-06-29	Fulton Fish Market	Waldoboro, ME	56	Mya arenaria	Natural Low-Positive	10	116635	26.9312	0.000461803	3	0.000230955	6	Include	Long-Term Non-Progression
FFM-21C3	Longitudinal 2	hemolymph	2021-01-26	MarBTN-N1N2	23.997	1.95139	11.2637	30966.7	35017.4	30330.8	2020-12-08	2021-06-29	Fulton Fish Market	Waldoboro, ME	56	Mya arenaria	Natural Low-Positive	10	32105	12.404	0.000772718	3	0.000386508	4	Include	Long-Term Non-Progression
FFM-21C3	Longitudinal 2	hemolymph	2021-03-23	MarBTN-N1N2	183.641	225.338	254.524	111095	113088	119739	2020-12-08	2021-06-29	Fulton Fish Market	Waldoboro, ME	56	Mya arenaria	Natural Low-Positive	10	114641	221.167	0.00385844	3	0.00193295	11.994	Include	Long-Term Non-Progression
FFM-21C3	Longitudinal 2	hemolymph	2021-02-23	MarBTN-N1N2	43.0637	45.5265	138.925	154353	146571	155053	2020-12-08	2021-06-29	Fulton Fish Market	Waldoboro, ME	56	Mya arenaria	Natural Low-Positive	10	151992	75.8384	0.000997925	3	0.000499212	8	Include	Long-Term Non-Progression
FFM-21C3	Longitudinal 2	hemolymph	2021-03-09	MarBTN-N1N2	262.528	140.251	249.983	307932	305983	314889	2020-12-08	2021-06-29	Fulton Fish Market	Waldoboro, ME	56	Mya arenaria	Natural Low-Positive	10	309601	217.587	0.00140559	3	0.000703292	10	Include	Long-Term Non-Progression
FFM-21C3	Longitudinal 2	hemolymph	2021-06-15	MarBTN-N1N2	18.7391	11.4051	22.0685	11419.8	11572.9	11071.2	2020-12-08	2021-06-29	Fulton Fish Market	Waldoboro, ME	56	Mya arenaria	Natural Low-Positive	10	11354.6	17.4042	0.00306557	3	0.00153514	23.994	Include	Long-Term Non-Progression
FFM-21C3	Longitudinal 2	hemolymph	2021-04-06	MarBTN-N1N2	653.679	1027.2	742.293	103885	97544.3	99172.7	2020-12-08	2021-06-29	Fulton Fish Market	Waldoboro, ME	56	Mya arenaria	Natural Low-Positive	10	100201	807.725	0.0161222	3	0.00812659	13.994	Include	Long-Term Non-Progression
FFM-21C3	Longitudinal 2	hemolymph	2021-04-20	MarBTN-N1N2	2305.58	1886.34	1577.58	287694	277745	280534	2020-12-08	2021-06-29	Fulton Fish Market	Waldoboro, ME	56	Mya arenaria	Natural Low-Positive	10	281991	1923.17	0.0136399	3	0.0068668	15.994	Include	Long-Term Non-Progression
FFM-21C3	Longitudinal 2	hemolymph	2021-05-04	MarBTN-N1N2	2256.72	2134.17	2037.2	344329	341022	329058	2020-12-08	2021-06-29	Fulton Fish Market	Waldoboro, ME	56	Mya arenaria	Natural Low-Positive	10	338136	2142.7	0.0126736	3	0.0063772	17.994	Include	Long-Term Non-Progression
FFM-21C3	Longitudinal 2	hemolymph	2021-05-18	MarBTN-N1N2	536.386	546.778	539.221	165920	178033	166294	2020-12-08	2021-06-29	Fulton Fish Market	Waldoboro, ME	56	Mya arenaria	Natural Low-Positive	10	170082	540.795	0.00635921	3	0.00318975	19.994	Include	Long-Term Non-Progression
FFM-21C3	Longitudinal 2	hemolymph	2021-06-01	MarBTN-N1N2	1611.74	2391.68	1955.07	247424	247869	244612	2020-12-08	2021-06-29	Fulton Fish Market	Waldoboro, ME	56	Mya arenaria	Natural Low-Positive	10	246635	1986.16	0.0161061	3	0.00811843	21.994	Include	Long-Term Non-Progression
FFM-21C3	Longitudinal 2	hemolymph	2021-01-12	MarBTN-N1N2	0	0	20.6253	152234	157695	158762	2020-12-08	2021-06-29	Fulton Fish Market	Waldoboro, ME	56	Mya arenaria	Natural Low-Positive	10	156231	10	0.000128016	1	6.4e-05	2	Include	Long-Term Non-Progression
FFM-21D4	Longitudinal 2	hemolymph	2021-06-01	MarBTN-N1N2	1002.93	1014.96	1159.6	245608	256525	251995	2020-12-08	2021-10-25	Fulton Fish Market	Waldoboro, ME	59	Mya arenaria	Natural Low-Positive	10	251376	1059.16	0.00842692	3	0.00423129	21.994	Include	Long-Term Non-Progression
FFM-21D4	Longitudinal 2	hemolymph	2021-07-13	MarBTN-N1N2	20.8854	10.709	18.4553	10925.6	11154.3	10722.4	2020-12-08	2021-10-25	Fulton Fish Market	Waldoboro, ME	59	Mya arenaria	Natural Low-Positive	1	10934.1	16.6832	0.0030516	3	0.00152813	27.994	Include	Long-Term Non-Progression
FFM-21D4	Longitudinal 2	hemolymph	2021-01-26	MarBTN-N1N2	45.9332	6.29201	32.0493	81068.8	81483.9	84050.2	2020-12-08	2021-10-25	Fulton Fish Market	Waldoboro, ME	59	Mya arenaria	Natural Low-Positive	10	82201	28.0915	0.000683483	3	0.000341858	4	Include	Long-Term Non-Progression
FFM-21D4	Longitudinal 2	hemolymph	2021-08-10	MarBTN-N1N2	399.218	457.792	387.9	43924.9	25189.3	42001	2020-12-08	2021-10-25	Fulton Fish Market	Waldoboro, ME	59	Mya arenaria	Natural Low-Positive	1	37038.4	414.97	0.0224076	3	0.0113307	31.994	Include	Long-Term Non-Progression
FFM-21D4	Longitudinal 2	hemolymph	2021-03-23	MarBTN-N1N2	19.8532	38.1846	29.3087	172925	182262	180384	2020-12-08	2021-10-25	Fulton Fish Market	Waldoboro, ME	59	Mya arenaria	Natural Low-Positive	10	178524	29.1155	0.000326181	3	0.000163117	11.994	Include	Long-Term Non-Progression
FFM-21D4	Longitudinal 2	hemolymph	2020-12-09	MarBTN-N1N2	327.773	379.613	323.535	204086	188464	192604	2020-12-08	2021-10-25	Fulton Fish Market	Waldoboro, ME	59	Mya arenaria	Natural Low-Positive	10	195052	343.64	0.00352358	3	0.0017649	-2.85714	Include	Long-Term Non-Progression
FFM-21D4	Longitudinal 2	hemolymph	2021-02-09	MarBTN-N1N2	18.0123	47.9256	4.83127	198102	202010	188120	2020-12-08	2021-10-25	Fulton Fish Market	Waldoboro, ME	59	Mya arenaria	Natural Low-Positive	10	196077	23.5897	0.000240617	3	0.000120323	6	Include	Long-Term Non-Progression
FFM-21D4	Longitudinal 2	hemolymph	2021-05-04	MarBTN-N1N2	183.019	88.2759	34.7698	309217	308835	301392	2020-12-08	2021-10-25	Fulton Fish Market	Waldoboro, ME	59	Mya arenaria	Natural Low-Positive	10	306481	102.022	0.000665761	3	0.000332991	17.994	Include	Long-Term Non-Progression
FFM-21D4	Longitudinal 2	hemolymph	2021-05-18	MarBTN-N1N2	111.378	161.918	96.9775	212216	229512	226677	2020-12-08	2021-10-25	Fulton Fish Market	Waldoboro, ME	59	Mya arenaria	Natural Low-Positive	10	222802	123.424	0.00110793	3	0.000554273	19.994	Include	Long-Term Non-Progression
FFM-21D4	Longitudinal 2	hemolymph	2021-09-08	MarBTN-N1N2	526.083	551.135	504.042	12791.6	12276.7	12859	2020-12-08	2021-10-25	Fulton Fish Market	Waldoboro, ME	59	Mya arenaria	Natural Low-Positive	1	12642.4	527.087	0.0833837	3	0.0435057	36.1369	Include	Long-Term Non-Progression
FFM-21D4	Longitudinal 2	hemolymph	2021-06-29	MarBTN-N1N2	29.8885	31.0019	37.514	19298.4	17572.1	17608.2	2020-12-08	2021-10-25	Fulton Fish Market	Waldoboro, ME	59	Mya arenaria	Natural Low-Positive	1	18159.6	32.8015	0.00361259	3	0.00180956	25.994	Include	Long-Term Non-Progression
FFM-21D4	Longitudinal 2	hemolymph	2021-03-09	MarBTN-N1N2	40.2978	58.2113	0	252846	250924	249176	2020-12-08	2021-10-25	Fulton Fish Market	Waldoboro, ME	59	Mya arenaria	Natural Low-Positive	10	250982	32.8364	0.000261663	2	0.000130849	10	Include	Long-Term Non-Progression
FFM-21D4	Longitudinal 2	hemolymph	2020-12-29	MarBTN-N1N2	37.8518	33.9582	29.7916	83411.5	81766.4	79818.2	2020-12-08	2021-10-25	Fulton Fish Market	Waldoboro, ME	59	Mya arenaria	Natural Low-Positive	10	81665.4	33.8672	0.000829413	3	0.000414879	0	Include	Long-Term Non-Progression
FFM-21D4	Longitudinal 2	hemolymph	2021-01-12	MarBTN-N1N2	35.73	52.6603	41.8296	257136	256532	244292	2020-12-08	2021-10-25	Fulton Fish Market	Waldoboro, ME	59	Mya arenaria	Natural Low-Positive	10	252653	43.4066	0.000343606	3	0.000171833	2	Include	Long-Term Non-Progression
FFM-21D4	Longitudinal 2	hemolymph	2021-02-23	MarBTN-N1N2	9.01127	23.0106	26.0069	51964.6	52849.2	53311.8	2020-12-08	2021-10-25	Fulton Fish Market	Waldoboro, ME	59	Mya arenaria	Natural Low-Positive	10	52708.5	19.3429	0.000733958	3	0.000367114	8	Include	Long-Term Non-Progression
FFM-21D4	Longitudinal 2	hemolymph	2021-06-15	MarBTN-N1N2	44.0493	52.2437	43.1202	20487.5	20964.1	21248.4	2020-12-08	2021-10-25	Fulton Fish Market	Waldoboro, ME	59	Mya arenaria	Natural Low-Positive	10	20900	46.4711	0.00444699	3	0.00222845	23.994	Include	Long-Term Non-Progression
FFM-21D4	Longitudinal 2	hemolymph	2021-07-27	MarBTN-N1N2	258.39	259.813	281.793	5239.89	4711.4	4949.06	2020-12-08	2021-10-25	Fulton Fish Market	Waldoboro, ME	59	Mya arenaria	Natural Low-Positive	1	4966.78	266.666	0.10738	3	0.0567359	29.994	Include	Long-Term Non-Progression
FFM-21D4	Longitudinal 2	hemolymph	2021-10-19	MarBTN-N1N2	398.193	365.129	346.038	19638.3	22044.5	20559.4	2020-12-08	2021-10-25	Fulton Fish Market	Waldoboro, ME	59	Mya arenaria	Natural Low-Positive	1	20747.4	369.787	0.0356466	3	0.0181467	41.994	Include	Long-Term Non-Progression
FFM-21D4	Longitudinal 2	hemolymph	2021-10-05	MarBTN-N1N2	584.785	707.519	650.838	16790.9	16644.3	17508.3	2020-12-08	2021-10-25	Fulton Fish Market	Waldoboro, ME	59	Mya arenaria	Natural Low-Positive	1	16981.2	647.714	0.076286	3	0.0396556	39.994	Include	Long-Term Non-Progression
FFM-21D4	Longitudinal 2	hemolymph	2021-08-24	MarBTN-N1N2	231.602	166.211	208.868	7148.86	7155.99	6934.49	2020-12-08	2021-10-25	Fulton Fish Market	Waldoboro, ME	59	Mya arenaria	Natural Low-Positive	1	7079.78	202.227	0.0571281	3	0.0294039	33.994	Include	Long-Term Non-Progression
FFM-21D4	Longitudinal 2	hemolymph	2021-09-21	MarBTN-N1N2	708.539	662.577	718.948	16316	15641.7	17718.7	2020-12-08	2021-10-25	Fulton Fish Market	Waldoboro, ME	59	Mya arenaria	Natural Low-Positive	1	16558.8	696.688	0.0841472	3	0.0439215	37.994	Include	Long-Term Non-Progression
FFM-21D4	Longitudinal 2	hemolymph	2021-04-20	MarBTN-N1N2	100.884	144.03	93.4168	367956	376918	385666	2020-12-08	2021-10-25	Fulton Fish Market	Waldoboro, ME	59	Mya arenaria	Natural Low-Positive	10	376847	112.777	0.000598529	3	0.000299354	15.994	Include	Long-Term Non-Progression
FFM-21D4	Longitudinal 2	hemolymph	2021-04-06	MarBTN-N1N2	214.642	83.2645	228.167	298559	304553	302943	2020-12-08	2021-10-25	Fulton Fish Market	Waldoboro, ME	59	Mya arenaria	Natural Low-Positive	10	302018	175.358	0.00116124	3	0.000580958	13.994	Include	Long-Term Non-Progression
FFM-21E9	Longitudinal 2	hemolymph	2020-12-11	MarBTN-mt88	0	0	0	1.5595e+06	972951	1.69308e+06	2020-12-08	2021-08-10	Fulton Fish Market	Waldoboro, ME	58	Mya arenaria	Negative Control	1	1.40851e+06	1	1.42e-06	0	7.1e-07	-2.57143	Include	Negative Control
FFM-21E9	Longitudinal 2	hemolymph	2020-12-29	MarBTN-N1N2	0.567264	0	0	78266.9	78932.7	86635.8	2020-12-08	2021-08-10	Fulton Fish Market	Waldoboro, ME	58	Mya arenaria	Negative Control	10	81278.5	10	0.000246068	1	0.000123049	0	Include	Negative Control
FFM-21E9	Longitudinal 2	hemolymph	2021-01-12	MarBTN-N1N2	0	0	5.71664	176982	172815	172871	2020-12-08	2021-08-10	Fulton Fish Market	Waldoboro, ME	58	Mya arenaria	Negative Control	10	174223	10	0.000114796	1	5.74e-05	2	Include	Negative Control
FFM-21E9	Longitudinal 2	hemolymph	2021-01-26	MarBTN-N1N2	0	0	0	208602	215826	214125	2020-12-08	2021-08-10	Fulton Fish Market	Waldoboro, ME	58	Mya arenaria	Negative Control	10	212851	10	9.4e-05	0	4.7e-05	4	Include	Negative Control
FFM-21E9	Longitudinal 2	hemolymph	2021-02-09	MarBTN-N1N2	0	0	0	69755.7	70437.9	72606.1	2020-12-08	2021-08-10	Fulton Fish Market	Waldoboro, ME	58	Mya arenaria	Negative Control	10	70933.2	10	0.000281955	0	0.000140998	6	Include	Negative Control
FFM-21E9	Longitudinal 2	hemolymph	2021-02-23	MarBTN-N1N2	0	0	0	69241.4	70672.3	62822.9	2020-12-08	2021-08-10	Fulton Fish Market	Waldoboro, ME	58	Mya arenaria	Negative Control	10	67578.9	10	0.000295951	0	0.000147997	8	Include	Negative Control
FFM-21E9	Longitudinal 2	hemolymph	2021-03-09	MarBTN-N1N2	0	0	0	159175	156228	159769	2020-12-08	2021-08-10	Fulton Fish Market	Waldoboro, ME	58	Mya arenaria	Negative Control	10	158391	10	0.00012627	0	6.31e-05	10	Include	Negative Control
FFM-21E9	Longitudinal 2	hemolymph	2021-03-23	MarBTN-N1N2	0	0	0	115481	104235	110997	2020-12-08	2021-08-10	Fulton Fish Market	Waldoboro, ME	58	Mya arenaria	Negative Control	10	110238	10	0.000181426	0	9.07e-05	11.994	Include	Negative Control
FFM-21E9	Longitudinal 2	hemolymph	2021-04-06	MarBTN-N1N2	0	0	0	299652	302274	295511	2020-12-08	2021-08-10	Fulton Fish Market	Waldoboro, ME	58	Mya arenaria	Negative Control	10	299145	10	6.69e-05	0	3.34e-05	13.994	Include	Negative Control
FFM-21E9	Longitudinal 2	hemolymph	2021-04-20	MarBTN-N1N2	0	0	0	374644	350703	344439	2020-12-08	2021-08-10	Fulton Fish Market	Waldoboro, ME	58	Mya arenaria	Negative Control	10	356595	10	5.61e-05	0	2.8e-05	15.994	Include	Negative Control
FFM-21E9	Longitudinal 2	hemolymph	2021-05-04	MarBTN-N1N2	0	0	0	398426	427890	385725	2020-12-08	2021-08-10	Fulton Fish Market	Waldoboro, ME	58	Mya arenaria	Negative Control	10	404014	10	4.95e-05	0	2.48e-05	17.994	Include	Negative Control
FFM-21E9	Longitudinal 2	hemolymph	2021-05-18	MarBTN-N1N2	0	0	0	529128	545668	528327	2020-12-08	2021-08-10	Fulton Fish Market	Waldoboro, ME	58	Mya arenaria	Negative Control	10	534374	10	3.74e-05	0	1.87e-05	19.994	Include	Negative Control
FFM-21E9	Longitudinal 2	hemolymph	2021-06-01	MarBTN-N1N2	0	0	0	440813	432607	444969	2020-12-08	2021-08-10	Fulton Fish Market	Waldoboro, ME	58	Mya arenaria	Negative Control	10	439463	10	4.55e-05	0	2.28e-05	21.994	Include	Negative Control
FFM-21E9	Longitudinal 2	hemolymph	2021-06-15	MarBTN-N1N2	0	0	0	42189.1	42138	40420.8	2020-12-08	2021-08-10	Fulton Fish Market	Waldoboro, ME	58	Mya arenaria	Negative Control	10	41582.6	10	0.00048097	0	0.000240543	23.994	Include	Negative Control
FFM-21E9	Longitudinal 2	hemolymph	2021-06-29	MarBTN-N1N2	0	0	0	19618.7	20516	20472.1	2020-12-08	2021-08-10	Fulton Fish Market	Waldoboro, ME	58	Mya arenaria	Negative Control	1	20202.2	1	9.9e-05	0	4.95e-05	25.994	Include	Negative Control
FFM-21E9	Longitudinal 2	hemolymph	2021-07-13	MarBTN-N1N2	0	0	0	14246.4	14300.7	15237.8	2020-12-08	2021-08-10	Fulton Fish Market	Waldoboro, ME	58	Mya arenaria	Negative Control	1	14594.9	1	0.000137034	0	6.85e-05	27.994	Include	Negative Control
FFM-21E9	Longitudinal 2	hemolymph	2021-07-27	MarBTN-N1N2	0	0	0	20978.7	20803.3	19125.3	2020-12-08	2021-08-10	Fulton Fish Market	Waldoboro, ME	58	Mya arenaria	Negative Control	1	20302.4	1	9.85e-05	0	4.93e-05	29.994	Include	Negative Control
FFM-21F10	Longitudinal 2	hemolymph	2020-12-11	MarBTN-N1N2	0	0	0	9259.83	9060.08	9807.7	2020-12-08	2021-10-21	Fulton Fish Market	Waldoboro, ME	60	Mya arenaria	Negative Control	10	9375.87	10	0.00213313	0	0.00106771	-2.57143	Include	Negative Control
FFM-21F10	Longitudinal 2	hemolymph	2020-12-29	MarBTN-N1N2	0	0	6.12971	148898	157116	153982	2020-12-08	2021-10-21	Fulton Fish Market	Waldoboro, ME	60	Mya arenaria	Negative Control	10	153332	10	0.000130436	1	6.52e-05	0	Include	Negative Control
FFM-21F10	Longitudinal 2	hemolymph	2021-01-12	MarBTN-N1N2	0	0	0	55401.2	54309.1	50916.1	2020-12-08	2021-10-21	Fulton Fish Market	Waldoboro, ME	60	Mya arenaria	Negative Control	10	53542.1	10	0.000373538	0	0.000186804	2	Include	Negative Control
FFM-21F10	Longitudinal 2	hemolymph	2021-01-26	MarBTN-N1N2	0	0	0	96166.3	94723.8	93743.6	2020-12-08	2021-10-21	Fulton Fish Market	Waldoboro, ME	60	Mya arenaria	Negative Control	10	94877.9	10	0.000210797	0	0.00010541	4	Include	Negative Control
FFM-21F10	Longitudinal 2	hemolymph	2021-02-09	MarBTN-N1N2	0	0	0	58453.3	56803	55223.2	2020-12-08	2021-10-21	Fulton Fish Market	Waldoboro, ME	60	Mya arenaria	Negative Control	10	56826.5	10	0.000351949	0	0.000176005	6	Include	Negative Control
FFM-21F10	Longitudinal 2	hemolymph	2021-02-23	MarBTN-N1N2	0	0	0	65923.4	65549.9	62932.7	2020-12-08	2021-10-21	Fulton Fish Market	Waldoboro, ME	60	Mya arenaria	Negative Control	10	64802	10	0.000308633	0	0.00015434	8	Include	Negative Control
FFM-21F10	Longitudinal 2	hemolymph	2021-03-09	MarBTN-N1N2	0	0	0	154576	155616	154176	2020-12-08	2021-10-21	Fulton Fish Market	Waldoboro, ME	60	Mya arenaria	Negative Control	10	154789	10	0.000129208	0	6.46e-05	10	Include	Negative Control
FFM-21F10	Longitudinal 2	hemolymph	2021-03-23	MarBTN-N1N2	0	0	0	75795.5	73922.8	64976.4	2020-12-08	2021-10-21	Fulton Fish Market	Waldoboro, ME	60	Mya arenaria	Negative Control	10	71564.9	10	0.000279467	0	0.000139753	11.994	Include	Negative Control
FFM-21F10	Longitudinal 2	hemolymph	2021-04-06	MarBTN-N1N2	60.6555	0	0	278411	296443	292729	2020-12-08	2021-10-21	Fulton Fish Market	Waldoboro, ME	60	Mya arenaria	Negative Control	10	289194	20.2185	0.000139826	1	6.99e-05	13.994	Include	Negative Control
FFM-21F10	Longitudinal 2	hemolymph	2021-04-20	MarBTN-N1N2	0	0	0	182147	185337	188136	2020-12-08	2021-10-21	Fulton Fish Market	Waldoboro, ME	60	Mya arenaria	Negative Control	10	185207	10	0.000107987	0	5.4e-05	15.994	Include	Negative Control
FFM-21F10	Longitudinal 2	hemolymph	2021-05-04	MarBTN-N1N2	0	0	0	173756	176364	172773	2020-12-08	2021-10-21	Fulton Fish Market	Waldoboro, ME	60	Mya arenaria	Negative Control	10	174298	10	0.000114746	0	5.74e-05	17.994	Include	Negative Control
FFM-21F10	Longitudinal 2	hemolymph	2021-05-18	MarBTN-N1N2	0	0	0	138563	132227	143455	2020-12-08	2021-10-21	Fulton Fish Market	Waldoboro, ME	60	Mya arenaria	Negative Control	10	138082	10	0.000144842	0	7.24e-05	19.994	Include	Negative Control
FFM-21F10	Longitudinal 2	hemolymph	2021-06-01	MarBTN-N1N2	0	0	0	243187	233227	255112	2020-12-08	2021-10-21	Fulton Fish Market	Waldoboro, ME	60	Mya arenaria	Negative Control	10	243842	10	8.2e-05	0	4.1e-05	21.994	Include	Negative Control
FFM-21F10	Longitudinal 2	hemolymph	2021-06-15	MarBTN-N1N2	0	0	0	16582.9	16449.1	17314.2	2020-12-08	2021-10-21	Fulton Fish Market	Waldoboro, ME	60	Mya arenaria	Negative Control	10	16782.1	10	0.00119175	0	0.000596229	23.994	Include	Negative Control
FFM-21F10	Longitudinal 2	hemolymph	2021-06-29	MarBTN-N1N2	0	0	0	11441.6	11418.8	10920.6	2020-12-08	2021-10-21	Fulton Fish Market	Waldoboro, ME	60	Mya arenaria	Negative Control	1	11260.3	1	0.000177615	0	8.88e-05	25.994	Include	Negative Control
FFM-21F10	Longitudinal 2	hemolymph	2021-07-13	MarBTN-N1N2	0.66012	0	0	7130.78	7075.23	6940.78	2020-12-08	2021-10-21	Fulton Fish Market	Waldoboro, ME	60	Mya arenaria	Negative Control	1	7048.93	1	0.000283731	1	0.000141886	27.994	Include	Negative Control
FFM-21F10	Longitudinal 2	hemolymph	2021-07-27	MarBTN-N1N2	0	0	0	7221.71	7721.05	7463.96	2020-12-08	2021-10-21	Fulton Fish Market	Waldoboro, ME	60	Mya arenaria	Negative Control	1	7468.9	1	0.000267777	0	0.000133906	29.994	Include	Negative Control
FFM-21F10	Longitudinal 2	hemolymph	2021-08-10	MarBTN-N1N2	0	0	0	9035.52	8766.65	8995.14	2020-12-08	2021-10-21	Fulton Fish Market	Waldoboro, ME	60	Mya arenaria	Negative Control	1	8932.44	1	0.000223903	0	0.000111964	31.994	Include	Negative Control
FFM-21F10	Longitudinal 2	hemolymph	2021-08-24	MarBTN-N1N2	0	0	0	9096.88	12117.2	12857.3	2020-12-08	2021-10-21	Fulton Fish Market	Waldoboro, ME	60	Mya arenaria	Negative Control	1	11357.1	1	0.000176101	0	8.81e-05	33.994	Include	Negative Control
FFM-21F10	Longitudinal 2	hemolymph	2021-09-08	MarBTN-N1N2	0	0	0	12697.3	12680.4	11563.8	2020-12-08	2021-10-21	Fulton Fish Market	Waldoboro, ME	60	Mya arenaria	Negative Control	1	12313.9	1	0.000162419	0	8.12e-05	36.1369	Include	Negative Control
FFM-21F10	Longitudinal 2	hemolymph	2021-09-21	MarBTN-N1N2	0	0	0	30426.4	30856.1	28480.2	2020-12-08	2021-10-21	Fulton Fish Market	Waldoboro, ME	60	Mya arenaria	Negative Control	1	29920.9	1	6.68e-05	0	3.34e-05	37.994	Include	Negative Control
FFM-21F10	Longitudinal 2	hemolymph	2021-10-05	MarBTN-N1N2	0	0	0	62058.2	62737.6	59665.2	2020-12-08	2021-10-21	Fulton Fish Market	Waldoboro, ME	60	Mya arenaria	Negative Control	1	61487	1	3.25e-05	0	1.63e-05	39.994	Include	Negative Control
FFM-21F10	Longitudinal 2	hemolymph	2021-10-19	MarBTN-N1N2	0	0	0	12994.6	13035.8	12940.9	2020-12-08	2021-10-21	Fulton Fish Market	Waldoboro, ME	60	Mya arenaria	Negative Control	1	12990.4	1	0.00015396	0	7.7e-05	41.994	Include	Negative Control
FFM-21F7	Longitudinal 2	hemolymph	2020-12-11	MarBTN-mt88	38.2791	21.2942	17.8107	1.11188e+06	1.20279e+06	1124779	2020-12-08	2021-10-07	Fulton Fish Market	Waldoboro, ME	61	Mya arenaria	Negative Control	1	1.14648e+06	25.7947	4.5e-05	3	2.25e-05	-2.57143	Include	Negative Control
FFM-21F7	Longitudinal 2	hemolymph	2020-12-29	MarBTN-N1N2	0	0	0	28025.6	24380	25804.7	2020-12-08	2021-10-07	Fulton Fish Market	Waldoboro, ME	61	Mya arenaria	Negative Control	10	26070.1	10	0.000767162	0	0.000383728	0	Include	Negative Control
FFM-21F7	Longitudinal 2	hemolymph	2021-01-12	MarBTN-N1N2	0	0	0	81184.9	84679.8	85793	2020-12-08	2021-10-07	Fulton Fish Market	Waldoboro, ME	61	Mya arenaria	Negative Control	10	83885.9	10	0.000238419	0	0.000119224	2	Include	Negative Control
FFM-21F7	Longitudinal 2	hemolymph	2021-01-26	MarBTN-N1N2	0	0	0	161633	150649	164242	2020-12-08	2021-10-07	Fulton Fish Market	Waldoboro, ME	61	Mya arenaria	Negative Control	10	158841	10	0.000125912	0	6.3e-05	4	Include	Negative Control
FFM-21F7	Longitudinal 2	hemolymph	2021-02-09	MarBTN-N1N2	0	0	0	27283.7	26084.1	24396	2020-12-08	2021-10-07	Fulton Fish Market	Waldoboro, ME	61	Mya arenaria	Negative Control	10	25921.3	10	0.000771567	0	0.000385932	6	Include	Negative Control
FFM-21F7	Longitudinal 2	hemolymph	2021-02-23	MarBTN-N1N2	0	0	0	62657.1	63558.9	65097.9	2020-12-08	2021-10-07	Fulton Fish Market	Waldoboro, ME	61	Mya arenaria	Negative Control	10	63771.3	10	0.000313621	0	0.000156835	8	Include	Negative Control
FFM-21F7	Longitudinal 2	hemolymph	2021-03-09	MarBTN-N1N2	0	0	0	127102	136115	132431	2020-12-08	2021-10-07	Fulton Fish Market	Waldoboro, ME	61	Mya arenaria	Negative Control	10	131883	10	0.00015165	0	7.58e-05	10	Include	Negative Control
FFM-21F7	Longitudinal 2	hemolymph	2021-03-23	MarBTN-N1N2	0	0	0	52688.6	57067	57333.5	2020-12-08	2021-10-07	Fulton Fish Market	Waldoboro, ME	61	Mya arenaria	Negative Control	10	55696.3	10	0.00035909	0	0.000179577	11.994	Include	Negative Control
FFM-21F7	Longitudinal 2	hemolymph	2021-04-06	MarBTN-N1N2	0	0	0	45360.6	44645	47273.3	2020-12-08	2021-10-07	Fulton Fish Market	Waldoboro, ME	61	Mya arenaria	Negative Control	10	45759.6	10	0.000437066	0	0.000218581	13.994	Include	Negative Control
FFM-21F7	Longitudinal 2	hemolymph	2021-04-20	MarBTN-N1N2	0	0	0	178979	181478	188388	2020-12-08	2021-10-07	Fulton Fish Market	Waldoboro, ME	61	Mya arenaria	Negative Control	10	182948	10	0.00010932	0	5.47e-05	15.994	Include	Negative Control
FFM-21F7	Longitudinal 2	hemolymph	2021-05-04	MarBTN-N1N2	0	0	0	87744.1	84765.6	87306.2	2020-12-08	2021-10-07	Fulton Fish Market	Waldoboro, ME	61	Mya arenaria	Negative Control	10	86605.3	10	0.000230933	0	0.00011548	17.994	Include	Negative Control
FFM-21F7	Longitudinal 2	hemolymph	2021-05-18	MarBTN-N1N2	0	0	0	120351	120429	120677	2020-12-08	2021-10-07	Fulton Fish Market	Waldoboro, ME	61	Mya arenaria	Negative Control	10	120485	10	0.000165995	0	8.3e-05	19.994	Include	Negative Control
FFM-21F7	Longitudinal 2	hemolymph	2021-06-01	MarBTN-N1N2	0	0	0	165032	164001	155621	2020-12-08	2021-10-07	Fulton Fish Market	Waldoboro, ME	61	Mya arenaria	Negative Control	10	161551	10	0.0001238	0	6.19e-05	21.994	Include	Negative Control
FFM-21F7	Longitudinal 2	hemolymph	2021-06-15	MarBTN-N1N2	0	0	0	8170.61	8081.51	7519.29	2020-12-08	2021-10-07	Fulton Fish Market	Waldoboro, ME	61	Mya arenaria	Negative Control	10	7923.8	10	0.00252404	0	0.00126362	23.994	Include	Negative Control
FFM-21F7	Longitudinal 2	hemolymph	2021-06-29	MarBTN-N1N2	0	0	0	10569.1	10595.5	11002.7	2020-12-08	2021-10-07	Fulton Fish Market	Waldoboro, ME	61	Mya arenaria	Negative Control	1	10722.4	1	0.000186525	0	9.33e-05	25.994	Include	Negative Control
FFM-21F7	Longitudinal 2	hemolymph	2021-07-13	MarBTN-N1N2	1.74404	0	0	9043.29	9080.48	9329.62	2020-12-08	2021-10-07	Fulton Fish Market	Waldoboro, ME	61	Mya arenaria	Negative Control	1	9151.13	1	0.000218552	1	0.000109288	27.994	Include	Negative Control
FFM-21F7	Longitudinal 2	hemolymph	2021-07-27	MarBTN-N1N2	0	0	0	28123.9	29457	19709.2	2020-12-08	2021-10-07	Fulton Fish Market	Waldoboro, ME	61	Mya arenaria	Negative Control	1	25763.4	1	7.76e-05	0	3.88e-05	29.994	Include	Negative Control
FFM-21F7	Longitudinal 2	hemolymph	2021-08-10	MarBTN-N1N2	0	0	0	18525.3	18462.4	18159.1	2020-12-08	2021-10-07	Fulton Fish Market	Waldoboro, ME	61	Mya arenaria	Negative Control	1	18382.3	1	0.0001088	0	5.44e-05	31.994	Include	Negative Control
FFM-21F7	Longitudinal 2	hemolymph	2021-08-24	MarBTN-N1N2	0	0	0	11610.8	11290.7	11984.3	2020-12-08	2021-10-07	Fulton Fish Market	Waldoboro, ME	61	Mya arenaria	Negative Control	1	11628.6	1	0.00017199	0	8.6e-05	33.994	Include	Negative Control
FFM-21F7	Longitudinal 2	hemolymph	2021-09-08	MarBTN-N1N2	0	0	0	5461.07	8536.17	9686.68	2020-12-08	2021-10-07	Fulton Fish Market	Waldoboro, ME	61	Mya arenaria	Negative Control	1	7894.64	1	0.000253336	0	0.000126684	36.1369	Include	Negative Control
FFM-21F7	Longitudinal 2	hemolymph	2021-09-21	MarBTN-N1N2	0	0	0	5608.84	9433.89	9669.96	2020-12-08	2021-10-07	Fulton Fish Market	Waldoboro, ME	61	Mya arenaria	Negative Control	1	8237.56	1	0.00024279	0	0.00012141	37.994	Include	Negative Control
FFM-21F7	Longitudinal 2	hemolymph	2021-10-05	MarBTN-N1N2	0	0	0	14086.8	22529	23354.5	2020-12-08	2021-10-07	Fulton Fish Market	Waldoboro, ME	61	Mya arenaria	Negative Control	1	19990.1	1	0.000100049	0	5e-05	39.994	Include	Negative Control
FFM-21G1	Longitudinal 2	hemolymph	2020-12-11	MarBTN-mt88	0	0	11.2596	87740.6	96884.2	97740.8	2020-12-08	2021-09-30	Fulton Fish Market	Waldoboro, ME	52	Mya arenaria	Negative Control	1	94121.9	3.75319	7.98e-05	1	3.99e-05	-2.57143	Include	Negative Control
FFM-21G1	Longitudinal 2	hemolymph	2020-12-29	MarBTN-N1N2	0	0	0	58691.6	53467.1	56582.1	2020-12-08	2021-09-30	Fulton Fish Market	Waldoboro, ME	52	Mya arenaria	Negative Control	10	56246.9	10	0.000355575	0	0.000177819	0	Include	Negative Control
FFM-21G1	Longitudinal 2	hemolymph	2021-01-12	MarBTN-N1N2	0	0	0	181172	191149	191024	2020-12-08	2021-09-30	Fulton Fish Market	Waldoboro, ME	52	Mya arenaria	Negative Control	10	187782	10	0.000106507	0	5.33e-05	2	Include	Negative Control
FFM-21G1	Longitudinal 2	hemolymph	2021-01-26	MarBTN-N1N2	0	0	0	95630.4	93787.8	87198.7	2020-12-08	2021-09-30	Fulton Fish Market	Waldoboro, ME	52	Mya arenaria	Negative Control	10	92205.6	10	0.000216906	0	0.000108465	4	Include	Negative Control
FFM-21G1	Longitudinal 2	hemolymph	2021-02-09	MarBTN-N1N2	0	0	0	45819.1	46625.5	46118.8	2020-12-08	2021-09-30	Fulton Fish Market	Waldoboro, ME	52	Mya arenaria	Negative Control	10	46187.8	10	0.000433015	0	0.000216554	6	Include	Negative Control
FFM-21G1	Longitudinal 2	hemolymph	2021-02-23	MarBTN-N1N2	0	0	0	68038.3	71104	70900.4	2020-12-08	2021-09-30	Fulton Fish Market	Waldoboro, ME	52	Mya arenaria	Negative Control	10	70014.2	10	0.000285656	0	0.000142849	8	Include	Negative Control
FFM-21G1	Longitudinal 2	hemolymph	2021-03-09	MarBTN-N1N2	0	0	0	97975.5	99017.2	95534.8	2020-12-08	2021-09-30	Fulton Fish Market	Waldoboro, ME	52	Mya arenaria	Negative Control	10	97509.2	10	0.000205109	0	0.000102565	10	Include	Negative Control
FFM-21G1	Longitudinal 2	hemolymph	2021-03-23	MarBTN-N1N2	0	0	0	100999	97331.2	96551.5	2020-12-08	2021-09-30	Fulton Fish Market	Waldoboro, ME	52	Mya arenaria	Negative Control	10	98294	10	0.000203471	0	0.000101746	11.994	Include	Negative Control
FFM-21G1	Longitudinal 2	hemolymph	2021-04-06	MarBTN-N1N2	0	0	0	242257	243209	249664	2020-12-08	2021-09-30	Fulton Fish Market	Waldoboro, ME	52	Mya arenaria	Negative Control	10	245043	10	8.16e-05	0	4.08e-05	13.994	Include	Negative Control
FFM-21G1	Longitudinal 2	hemolymph	2021-04-20	MarBTN-N1N2	0	0	0	110948	105694	107238	2020-12-08	2021-09-30	Fulton Fish Market	Waldoboro, ME	52	Mya arenaria	Negative Control	10	107960	10	0.000185254	0	9.26e-05	15.994	Include	Negative Control
FFM-21G1	Longitudinal 2	hemolymph	2021-06-15	MarBTN-N1N2	0	1.37571	0	12317.5	12027.2	12125.9	2020-12-08	2021-09-30	Fulton Fish Market	Waldoboro, ME	52	Mya arenaria	Negative Control	10	12156.9	10	0.00164516	1	0.000823258	23.994	Include	Negative Control
FFM-21G1	Longitudinal 2	hemolymph	2021-06-29	MarBTN-N1N2	0	0	0	9764.12	9652.14	9754.77	2020-12-08	2021-09-30	Fulton Fish Market	Waldoboro, ME	52	Mya arenaria	Negative Control	1	9723.68	1	0.000205683	0	0.000102852	25.994	Include	Negative Control
FFM-21G1	Longitudinal 2	hemolymph	2021-07-13	MarBTN-N1N2	0	0	0	18793.5	16863.3	16979.8	2020-12-08	2021-09-30	Fulton Fish Market	Waldoboro, ME	52	Mya arenaria	Negative Control	1	17545.5	1	0.000113989	0	5.7e-05	27.994	Include	Negative Control
FFM-21G1	Longitudinal 2	hemolymph	2021-07-27	MarBTN-N1N2	0	0	0	8678.63	8421.49	8741.57	2020-12-08	2021-09-30	Fulton Fish Market	Waldoboro, ME	52	Mya arenaria	Negative Control	1	8613.9	1	0.000232183	0	0.000116105	29.994	Include	Negative Control
FFM-21G1	Longitudinal 2	hemolymph	2021-08-10	MarBTN-N1N2	0	0	5.26986	16366.2	15604.9	15684.7	2020-12-08	2021-09-30	Fulton Fish Market	Waldoboro, ME	52	Mya arenaria	Negative Control	1	15885.2	1.75662	0.000221164	1	0.000110594	31.994	Include	Negative Control
FFM-21G1	Longitudinal 2	hemolymph	2021-08-24	MarBTN-N1N2	0	0	0	15147.1	14716.9	14944.1	2020-12-08	2021-09-30	Fulton Fish Market	Waldoboro, ME	52	Mya arenaria	Negative Control	1	14936	1	0.000133904	0	6.7e-05	33.994	Include	Negative Control
FFM-21G1	Longitudinal 2	hemolymph	2021-09-08	MarBTN-N1N2	0	0	0	9639.79	9501.88	8946.11	2020-12-08	2021-09-30	Fulton Fish Market	Waldoboro, ME	52	Mya arenaria	Negative Control	1	9362.59	1	0.000213616	0	0.000106819	36.1369	Include	Negative Control
FFM-21G1	Longitudinal 2	hemolymph	2021-09-21	MarBTN-N1N2	0	0	0	13043.8	12181.8	12811	2020-12-08	2021-09-30	Fulton Fish Market	Waldoboro, ME	52	Mya arenaria	Negative Control	1	12678.9	1	0.000157743	0	7.89e-05	37.994	Include	Negative Control
FFM-21G1	Longitudinal 2	hemolymph	2021-05-04	MarBTN-N1N2	0	0	0	181406	175392	176703	2020-12-08	2021-09-30	Fulton Fish Market	Waldoboro, ME	52	Mya arenaria	Negative Control	10	177834	10	0.000112465	0	5.62e-05	17.994	Include	Negative Control
FFM-21G1	Longitudinal 2	hemolymph	2021-05-18	MarBTN-N1N2	0	0	0	67512.7	64527.4	61498.4	2020-12-08	2021-09-30	Fulton Fish Market	Waldoboro, ME	52	Mya arenaria	Negative Control	10	64512.9	10	0.000310016	0	0.000155032	19.994	Include	Negative Control
FFM-21G1	Longitudinal 2	hemolymph	2021-06-01	MarBTN-N1N2	0	0	0	204851	203502	207778	2020-12-08	2021-09-30	Fulton Fish Market	Waldoboro, ME	52	Mya arenaria	Negative Control	10	205377	10	9.74e-05	0	4.87e-05	21.994	Include	Negative Control
FFM-21G10	Longitudinal 2	hemolymph	2020-12-29	MarBTN-N1N2	0	0	10.6426	78549.3	75850.5	75669.3	2020-12-08	2021-08-09	Fulton Fish Market	Waldoboro, ME	59	Mya arenaria	Negative Control	10	76689.7	10	0.000260791	1	0.000130413	0	Include	Negative Control
FFM-21G10	Longitudinal 2	hemolymph	2021-01-12	MarBTN-N1N2	0	0	0	219249	207614	204549	2020-12-08	2021-08-09	Fulton Fish Market	Waldoboro, ME	59	Mya arenaria	Negative Control	10	210471	10	9.5e-05	0	4.75e-05	2	Include	Negative Control
FFM-21G10	Longitudinal 2	hemolymph	2021-01-26	MarBTN-N1N2	0	0	0	68228.3	68952.3	62176.9	2020-12-08	2021-08-09	Fulton Fish Market	Waldoboro, ME	59	Mya arenaria	Negative Control	10	66452.5	10	0.000300967	0	0.000150506	4	Include	Negative Control
FFM-21G10	Longitudinal 2	hemolymph	2021-04-20	MarBTN-N1N2	0	0	0	313382	338104	269253	2020-12-08	2021-08-09	Fulton Fish Market	Waldoboro, ME	59	Mya arenaria	Negative Control	10	306913	10	6.52e-05	0	3.26e-05	15.994	Include	Negative Control
FFM-21G10	Longitudinal 2	hemolymph	2021-02-09	MarBTN-N1N2	0	0	0	131290	147983	145384	2020-12-08	2021-08-09	Fulton Fish Market	Waldoboro, ME	59	Mya arenaria	Negative Control	10	141552	10	0.00014129	0	7.07e-05	6	Include	Negative Control
FFM-21G10	Longitudinal 2	hemolymph	2021-03-09	MarBTN-N1N2	0	0	23.651	418758	419184	415922	2020-12-08	2021-08-09	Fulton Fish Market	Waldoboro, ME	59	Mya arenaria	Negative Control	10	417954	10	4.79e-05	1	2.39e-05	10	Include	Negative Control
FFM-21G10	Longitudinal 2	hemolymph	2021-03-23	MarBTN-N1N2	0	0	0	279506	300533	294187	2020-12-08	2021-08-09	Fulton Fish Market	Waldoboro, ME	59	Mya arenaria	Negative Control	10	291409	10	6.86e-05	0	3.43e-05	11.994	Include	Negative Control
FFM-21G10	Longitudinal 2	hemolymph	2020-12-11	MarBTN-mt88	64.7606	21.2877	49.3806	608907	645064	638467	2020-12-08	2021-08-09	Fulton Fish Market	Waldoboro, ME	59	Mya arenaria	Negative Control	1	630812	45.143	0.000143126	3	7.16e-05	-2.57143	Include	Negative Control
FFM-21G10	Longitudinal 2	hemolymph	2021-04-06	MarBTN-N1N2	0	0	0	257023	258307	256558	2020-12-08	2021-08-09	Fulton Fish Market	Waldoboro, ME	59	Mya arenaria	Negative Control	10	257296	10	7.77e-05	0	3.89e-05	13.994	Include	Negative Control
FFM-21G10	Longitudinal 2	hemolymph	2021-05-04	MarBTN-N1N2	0	0	0	530386	533006	529668	2020-12-08	2021-08-09	Fulton Fish Market	Waldoboro, ME	59	Mya arenaria	Negative Control	10	531020	10	3.77e-05	0	1.88e-05	17.994	Include	Negative Control
FFM-21G10	Longitudinal 2	hemolymph	2021-05-18	MarBTN-N1N2	0	0	0	246620	265410	257566	2020-12-08	2021-08-09	Fulton Fish Market	Waldoboro, ME	59	Mya arenaria	Negative Control	10	256532	10	7.8e-05	0	3.9e-05	19.994	Include	Negative Control
FFM-21G10	Longitudinal 2	hemolymph	2021-06-01	MarBTN-N1N2	0	0	0	294935	300991	293034	2020-12-08	2021-08-09	Fulton Fish Market	Waldoboro, ME	59	Mya arenaria	Negative Control	10	296320	10	6.75e-05	0	3.37e-05	21.994	Include	Negative Control
FFM-21G10	Longitudinal 2	hemolymph	2021-02-23	MarBTN-N1N2	0	0	0	103739	106203	102605	2020-12-08	2021-08-09	Fulton Fish Market	Waldoboro, ME	59	Mya arenaria	Negative Control	10	104183	10	0.000191971	0	9.6e-05	8	Include	Negative Control
FFM-21G10	Longitudinal 2	hemolymph	2021-06-15	MarBTN-N1N2	0	1.39829	0	24741.4	23438.3	24074.8	2020-12-08	2021-08-09	Fulton Fish Market	Waldoboro, ME	59	Mya arenaria	Negative Control	10	24084.9	10	0.000830397	1	0.000415371	23.994	Include	Negative Control
FFM-21G10	Longitudinal 2	hemolymph	2021-06-29	MarBTN-N1N2	0	0	0	17265.3	13383.7	18370.6	2020-12-08	2021-08-09	Fulton Fish Market	Waldoboro, ME	59	Mya arenaria	Negative Control	1	16339.9	1	0.0001224	0	6.12e-05	25.994	Include	Negative Control
FFM-21G10	Longitudinal 2	hemolymph	2021-07-13	MarBTN-N1N2	3.03677	0	0.620638	7171.29	7309.36	7145.89	2020-12-08	2021-08-09	Fulton Fish Market	Waldoboro, ME	59	Mya arenaria	Negative Control	1	7208.85	1.21914	0.000338234	2	0.000169145	27.994	Include	Negative Control
FFM-21G10	Longitudinal 2	hemolymph	2021-07-27	MarBTN-N1N2	0	0	18.1241	9774.17	10171.7	9723.36	2020-12-08	2021-08-09	Fulton Fish Market	Waldoboro, ME	59	Mya arenaria	Negative Control	1	9889.73	6.04138	0.00122175	1	0.000611247	29.994	Include	Negative Control
FFM-21G12	Longitudinal 2	hemolymph	2020-12-11	MarBTN-N1N2	0	0	0	19492.9	20599.9	20907.4	2020-12-08	2021-07-26	Fulton Fish Market	Waldoboro, ME	54	Mya arenaria	Negative Control	10	20333.4	10	0.000983604	0	0.000492044	-2.57143	Include	Negative Control
FFM-21G12	Longitudinal 2	hemolymph	2020-12-29	MarBTN-N1N2	0	0	0	53484.2	55545.6	54090.7	2020-12-08	2021-07-26	Fulton Fish Market	Waldoboro, ME	54	Mya arenaria	Negative Control	10	54373.5	10	0.000367826	0	0.000183947	0	Include	Negative Control
FFM-21G12	Longitudinal 2	hemolymph	2021-01-12	MarBTN-N1N2	14.8601	0	0	66784.5	65911.5	67130.4	2020-12-08	2021-07-26	Fulton Fish Market	Waldoboro, ME	54	Mya arenaria	Negative Control	10	66608.8	10	0.000300261	1	0.000150153	2	Include	Negative Control
FFM-21G12	Longitudinal 2	hemolymph	2021-01-26	MarBTN-N1N2	0	0	0	118725	114547	123751	2020-12-08	2021-07-26	Fulton Fish Market	Waldoboro, ME	54	Mya arenaria	Negative Control	10	119008	10	0.000168056	0	8.4e-05	4	Include	Negative Control
FFM-21G12	Longitudinal 2	hemolymph	2021-02-09	MarBTN-N1N2	0	0	0	225213	238308	238480	2020-12-08	2021-07-26	Fulton Fish Market	Waldoboro, ME	54	Mya arenaria	Negative Control	10	234001	10	8.55e-05	0	4.27e-05	6	Include	Negative Control
FFM-21G12	Longitudinal 2	hemolymph	2021-02-23	MarBTN-N1N2	0	0	0	80121.2	81321.5	81170.1	2020-12-08	2021-07-26	Fulton Fish Market	Waldoboro, ME	54	Mya arenaria	Negative Control	10	80870.9	10	0.000247308	0	0.000123669	8	Include	Negative Control
FFM-21G12	Longitudinal 2	hemolymph	2021-03-09	MarBTN-N1N2	0	0	0	140625	153016	140961	2020-12-08	2021-07-26	Fulton Fish Market	Waldoboro, ME	54	Mya arenaria	Negative Control	10	144868	10	0.000138057	0	6.9e-05	10	Include	Negative Control
FFM-21G12	Longitudinal 2	hemolymph	2021-03-23	MarBTN-N1N2	0	0	17.048	373444	382633	384705	2020-12-08	2021-07-26	Fulton Fish Market	Waldoboro, ME	54	Mya arenaria	Negative Control	10	380261	10	5.26e-05	1	2.63e-05	11.994	Include	Negative Control
FFM-21G12	Longitudinal 2	hemolymph	2021-04-06	MarBTN-N1N2	0	0	16.8977	231046	230821	241561	2020-12-08	2021-07-26	Fulton Fish Market	Waldoboro, ME	54	Mya arenaria	Negative Control	10	234476	10	8.53e-05	1	4.27e-05	13.994	Include	Negative Control
FFM-21G12	Longitudinal 2	hemolymph	2021-04-20	MarBTN-N1N2	0	0	0	175710	183209	175615	2020-12-08	2021-07-26	Fulton Fish Market	Waldoboro, ME	54	Mya arenaria	Negative Control	10	178178	10	0.000112247	0	5.61e-05	15.994	Include	Negative Control
FFM-21G12	Longitudinal 2	hemolymph	2021-05-04	MarBTN-N1N2	0	0	0	73668	78600.8	75008.1	2020-12-08	2021-07-26	Fulton Fish Market	Waldoboro, ME	54	Mya arenaria	Negative Control	10	75758.9	10	0.000263995	0	0.000132015	17.994	Include	Negative Control
FFM-21G12	Longitudinal 2	hemolymph	2021-05-18	MarBTN-N1N2	0	0	0	216814	202241	227487	2020-12-08	2021-07-26	Fulton Fish Market	Waldoboro, ME	54	Mya arenaria	Negative Control	10	215514	10	9.28e-05	0	4.64e-05	19.994	Include	Negative Control
FFM-21G12	Longitudinal 2	hemolymph	2021-06-01	MarBTN-N1N2	0	0	85.4383	106953	112283	112120	2020-12-08	2021-07-26	Fulton Fish Market	Waldoboro, ME	54	Mya arenaria	Negative Control	10	110452	28.4794	0.000515689	1	0.000257911	21.994	Include	Negative Control
FFM-21G12	Longitudinal 2	hemolymph	2021-06-15	MarBTN-N1N2	0	0	0	18684.3	22721.7	21893.6	2020-12-08	2021-07-26	Fulton Fish Market	Waldoboro, ME	54	Mya arenaria	Negative Control	10	21099.9	10	0.000947873	0	0.000474161	23.994	Include	Negative Control
FFM-21G12	Longitudinal 2	hemolymph	2021-06-29	MarBTN-N1N2	0	1.41068	0	4500	4529.35	4367.45	2020-12-08	2021-07-26	Fulton Fish Market	Waldoboro, ME	54	Mya arenaria	Negative Control	1	4465.6	1	0.000447868	1	0.000223984	25.994	Include	Negative Control
FFM-21G12	Longitudinal 2	hemolymph	2021-07-13	MarBTN-N1N2	0	1.64007	0	11896.5	12173.8	12782.4	2020-12-08	2021-07-26	Fulton Fish Market	Waldoboro, ME	54	Mya arenaria	Negative Control	1	12284.3	1	0.00016281	1	8.14e-05	27.994	Include	Negative Control
FFM-21G6	Longitudinal 2	hemolymph	2021-03-23	MarBTN-N1N2	0	0	0	85714.9	85016.7	84893.9	2020-12-08	2021-08-30	Fulton Fish Market	Waldoboro, ME	53	Mya arenaria	Negative Control	10	85208.5	10	0.000234718	0	0.000117373	11.994	Include	Negative Control
FFM-21G6	Longitudinal 2	hemolymph	2021-06-01	MarBTN-N1N2	0	0	0	188550	173636	177736	2020-12-08	2021-08-30	Fulton Fish Market	Waldoboro, ME	53	Mya arenaria	Negative Control	10	179974	10	0.000111127	0	5.56e-05	21.994	Include	Negative Control
FFM-21G6	Longitudinal 2	hemolymph	2021-06-15	MarBTN-N1N2	0	0	0	11239	10546	10982.3	2020-12-08	2021-08-30	Fulton Fish Market	Waldoboro, ME	53	Mya arenaria	Negative Control	10	10922.4	10	0.00183109	0	0.000916385	23.994	Include	Negative Control
FFM-21G6	Longitudinal 2	hemolymph	2021-06-29	MarBTN-N1N2	0	0	0	19400.8	19970.3	19899.6	2020-12-08	2021-08-30	Fulton Fish Market	Waldoboro, ME	53	Mya arenaria	Negative Control	1	19756.9	1	0.00010123	0	5.06e-05	25.994	Include	Negative Control
FFM-21G6	Longitudinal 2	hemolymph	2021-08-10	MarBTN-N1N2	0	0	0	28528.2	29500.6	29428.4	2020-12-08	2021-08-30	Fulton Fish Market	Waldoboro, ME	53	Mya arenaria	Negative Control	1	29152.4	1	6.86e-05	0	3.43e-05	31.994	Include	Negative Control
FFM-21G6	Longitudinal 2	hemolymph	2021-04-20	MarBTN-N1N2	0	0	0	174843	171932	169966	2020-12-08	2021-08-30	Fulton Fish Market	Waldoboro, ME	53	Mya arenaria	Negative Control	10	172247	10	0.000116112	0	5.81e-05	15.994	Include	Negative Control
FFM-21G6	Longitudinal 2	hemolymph	2021-05-04	MarBTN-N1N2	0	0	0	217773	206805	207341	2020-12-08	2021-08-30	Fulton Fish Market	Waldoboro, ME	53	Mya arenaria	Negative Control	10	210640	10	9.49e-05	0	4.75e-05	17.994	Include	Negative Control
FFM-21G6	Longitudinal 2	hemolymph	2021-05-18	MarBTN-N1N2	0	0	0	154601	148876	149892	2020-12-08	2021-08-30	Fulton Fish Market	Waldoboro, ME	53	Mya arenaria	Negative Control	10	151123	10	0.000132342	0	6.62e-05	19.994	Include	Negative Control
FFM-21G6	Longitudinal 2	hemolymph	2021-07-13	MarBTN-N1N2	0	0	0	10887.1	13094	12508.5	2020-12-08	2021-08-30	Fulton Fish Market	Waldoboro, ME	53	Mya arenaria	Negative Control	1	12163.2	1	0.00016443	0	8.22e-05	27.994	Include	Negative Control
FFM-21G6	Longitudinal 2	hemolymph	2021-07-27	MarBTN-N1N2	11.5393	0	0	4076.84	3832.9	4132.66	2020-12-08	2021-08-30	Fulton Fish Market	Waldoboro, ME	53	Mya arenaria	Negative Control	1	4014.13	3.84644	0.00191645	1	0.000959143	29.994	Include	Negative Control
FFM-21G6	Longitudinal 2	hemolymph	2021-02-23	MarBTN-N1N2	0	0	0	69687.4	63573.8	64231.5	2020-12-08	2021-08-30	Fulton Fish Market	Waldoboro, ME	53	Mya arenaria	Negative Control	10	65830.9	10	0.000303809	0	0.000151927	8	Include	Negative Control
FFM-21G6	Longitudinal 2	hemolymph	2021-04-06	MarBTN-N1N2	0	0	0	310472	309555	330694	2020-12-08	2021-08-30	Fulton Fish Market	Waldoboro, ME	53	Mya arenaria	Negative Control	10	316907	10	6.31e-05	0	3.16e-05	13.994	Include	Negative Control
FFM-21G6	Longitudinal 2	hemolymph	2020-12-11	MarBTN-N1N2	0	0	0	41747	42801.3	40761.5	2020-12-08	2021-08-30	Fulton Fish Market	Waldoboro, ME	53	Mya arenaria	Negative Control	10	41769.9	10	0.000478813	0	0.000239464	-2.57143	Include	Negative Control
FFM-21G6	Longitudinal 2	hemolymph	2021-03-09	MarBTN-N1N2	0	0	0	204488	161031	168541	2020-12-08	2021-08-30	Fulton Fish Market	Waldoboro, ME	53	Mya arenaria	Negative Control	10	178020	10	0.000112347	0	5.62e-05	10	Include	Negative Control
FFM-21G6	Longitudinal 2	hemolymph	2021-08-24	MarBTN-N1N2	0	0	0	31821.7	31244	32127.4	2020-12-08	2021-08-30	Fulton Fish Market	Waldoboro, ME	53	Mya arenaria	Negative Control	1	31731	1	6.3e-05	0	3.15e-05	33.994	Include	Negative Control
FFM-21G6	Longitudinal 2	hemolymph	2021-01-26	MarBTN-N1N2	0	0	0	124100	121529	120742	2020-12-08	2021-08-30	Fulton Fish Market	Waldoboro, ME	53	Mya arenaria	Negative Control	10	122124	10	0.000163768	0	8.19e-05	4	Include	Negative Control
FFM-21G6	Longitudinal 2	hemolymph	2021-02-09	MarBTN-N1N2	0	0	0	97299	94783.9	97729.2	2020-12-08	2021-08-30	Fulton Fish Market	Waldoboro, ME	53	Mya arenaria	Negative Control	10	96604	10	0.000207031	0	0.000103526	6	Include	Negative Control
FFM-21G6	Longitudinal 2	hemolymph	2020-12-29	MarBTN-N1N2	0	0	0	60708.5	60611.3	61110.5	2020-12-08	2021-08-30	Fulton Fish Market	Waldoboro, ME	53	Mya arenaria	Negative Control	10	60810.1	10	0.000328893	0	0.000164473	0	Include	Negative Control
FFM-21G6	Longitudinal 2	hemolymph	2021-01-12	MarBTN-N1N2	9.60572	0	0	163112	171879	162287	2020-12-08	2021-08-30	Fulton Fish Market	Waldoboro, ME	53	Mya arenaria	Negative Control	10	165759	10	0.000120657	1	6.03e-05	2	Include	Negative Control
FFM-21H10	Longitudinal 3	hemolymph	2021-04-01	MarBTN-mt88	3.70161	5.5777	3.03407	2.27016e+06	2.20851e+06	2312421	2021-03-30	2022-01-19	Fulton Fish Market	Waldoboro, ME	60	Mya arenaria	Negative Control	1	2.2637e+06	4.10446	3.63e-06	3	1.81e-06	-1.14286	Include	Negative Control
FFM-21H10	Longitudinal 3	hemolymph	2021-04-09	MarBTN-N1N2	0	0	14.699	142281	152562	158071	2021-03-30	2022-01-19	Fulton Fish Market	Waldoboro, ME	60	Mya arenaria	Negative Control	10	150971	10	0.000132476	1	6.62e-05	0	Include	Negative Control
FFM-21H10	Longitudinal 3	hemolymph	2021-04-23	MarBTN-N1N2	0	0	0	190965	210729	199070	2021-03-30	2022-01-19	Fulton Fish Market	Waldoboro, ME	60	Mya arenaria	Negative Control	10	200255	10	9.99e-05	0	4.99e-05	2	Include	Negative Control
FFM-21H10	Longitudinal 3	hemolymph	2021-05-07	MarBTN-N1N2	0	0	0	296118	291467	322895	2021-03-30	2022-01-19	Fulton Fish Market	Waldoboro, ME	60	Mya arenaria	Negative Control	10	303494	10	6.59e-05	0	3.3e-05	4	Include	Negative Control
FFM-21H10	Longitudinal 3	hemolymph	2021-05-21	MarBTN-N1N2	0	0	0	155427	152043	162846	2021-03-30	2022-01-19	Fulton Fish Market	Waldoboro, ME	60	Mya arenaria	Negative Control	10	156772	10	0.000127574	0	6.38e-05	6	Include	Negative Control
FFM-21H10	Longitudinal 3	hemolymph	2021-06-04	MarBTN-N1N2	0	0	0	67839.8	68479	67052.9	2021-03-30	2022-01-19	Fulton Fish Market	Waldoboro, ME	60	Mya arenaria	Negative Control	10	67790.6	10	0.000295026	0	0.000147535	8	Include	Negative Control
FFM-21H10	Longitudinal 3	hemolymph	2021-06-18	MarBTN-N1N2	0	0	0	19266.6	19326.2	18932.3	2021-03-30	2022-01-19	Fulton Fish Market	Waldoboro, ME	60	Mya arenaria	Negative Control	10	19175	10	0.00104302	0	0.000521785	10	Include	Negative Control
FFM-21H10	Longitudinal 3	hemolymph	2021-07-02	MarBTN-N1N2	0	0	0	12790.1	12245.8	13070.6	2021-03-30	2022-01-19	Fulton Fish Market	Waldoboro, ME	60	Mya arenaria	Negative Control	1	12702.2	1	0.000157454	0	7.87e-05	12	Include	Negative Control
FFM-21H10	Longitudinal 3	hemolymph	2021-07-16	MarBTN-N1N2	0	0	0	6039.01	5981.96	5994.83	2021-03-30	2022-01-19	Fulton Fish Market	Waldoboro, ME	60	Mya arenaria	Negative Control	1	6005.26	1	0.000333041	0	0.000166548	14	Include	Negative Control
FFM-21H10	Longitudinal 3	hemolymph	2021-07-30	MarBTN-N1N2	0	0	0.715023	12524	12061.8	12884.8	2021-03-30	2022-01-19	Fulton Fish Market	Waldoboro, ME	60	Mya arenaria	Negative Control	1	12490.2	1	0.000160125	1	8.01e-05	16	Include	Negative Control
FFM-21H10	Longitudinal 3	hemolymph	2021-08-13	MarBTN-N1N2	0	0	0	14382.8	14370.5	14021.3	2021-03-30	2022-01-19	Fulton Fish Market	Waldoboro, ME	60	Mya arenaria	Negative Control	1	14258.2	1	0.00014027	0	7.01e-05	18	Include	Negative Control
FFM-21H10	Longitudinal 3	hemolymph	2021-08-27	MarBTN-N1N2	0	0	0	10078.7	11196.6	10279.3	2021-03-30	2022-01-19	Fulton Fish Market	Waldoboro, ME	60	Mya arenaria	Negative Control	1	10518.2	1	0.000190147	0	9.51e-05	20	Include	Negative Control
FFM-21H10	Longitudinal 3	hemolymph	2021-09-10	MarBTN-N1N2	0	0	0	14980	13855.5	15326.5	2021-03-30	2022-01-19	Fulton Fish Market	Waldoboro, ME	60	Mya arenaria	Negative Control	1	14720.7	1	0.000135863	0	6.79e-05	22	Include	Negative Control
FFM-21H10	Longitudinal 3	hemolymph	2021-09-24	MarBTN-N1N2	0	0	0	21201.5	21069.8	22136.9	2021-03-30	2022-01-19	Fulton Fish Market	Waldoboro, ME	60	Mya arenaria	Negative Control	1	21469.4	1	9.32e-05	0	4.66e-05	24	Include	Negative Control
FFM-21H10	Longitudinal 3	hemolymph	2021-10-08	MarBTN-N1N2	0	0	0	64786.6	63079.3	65795.4	2021-03-30	2022-01-19	Fulton Fish Market	Waldoboro, ME	60	Mya arenaria	Negative Control	1	64553.7	1	3.1e-05	0	1.55e-05	26	Include	Negative Control
FFM-21H10	Longitudinal 3	hemolymph	2021-10-22	MarBTN-N1N2	0	0	0	16928.7	30672	31782.4	2021-03-30	2022-01-19	Fulton Fish Market	Waldoboro, ME	60	Mya arenaria	Negative Control	1	26461.1	1	7.56e-05	0	3.78e-05	28	Include	Negative Control
FFM-21H10	Longitudinal 3	hemolymph	2021-11-05	MarBTN-N1N2	0	0	0	18514.9	14473	13845.9	2021-03-30	2022-01-19	Fulton Fish Market	Waldoboro, ME	60	Mya arenaria	Negative Control	1	15611.3	1	0.000128112	0	6.41e-05	30	Include	Negative Control
FFM-21H10	Longitudinal 3	hemolymph	2021-11-19	MarBTN-N1N2	0	0	0	21273.3	21959.3	19938.1	2021-03-30	2022-01-19	Fulton Fish Market	Waldoboro, ME	60	Mya arenaria	Negative Control	1	21056.9	1	9.5e-05	0	4.75e-05	32.006	Include	Negative Control
FFM-21H10	Longitudinal 3	hemolymph	2021-12-03	MarBTN-N1N2	0	0	0	39196.8	38638.5	37744	2021-03-30	2022-01-19	Fulton Fish Market	Waldoboro, ME	60	Mya arenaria	Negative Control	1	38526.4	1	5.19e-05	0	2.6e-05	34.006	Include	Negative Control
FFM-21H10	Longitudinal 3	hemolymph	2021-12-17	MarBTN-N1N2	0	0	0	11803.9	11676.3	12246.3	2021-03-30	2022-01-19	Fulton Fish Market	Waldoboro, ME	60	Mya arenaria	Negative Control	1	11908.8	1	0.000167942	0	8.4e-05	36.006	Include	Negative Control
FFM-21H10	Longitudinal 3	hemolymph	2021-12-31	MarBTN-N1N2	0	0	0	12378.7	12261.3	11418.1	2021-03-30	2022-01-19	Fulton Fish Market	Waldoboro, ME	60	Mya arenaria	Negative Control	1	12019.4	1	0.000166398	0	8.32e-05	38.006	Include	Negative Control
FFM-21H10	Longitudinal 3	hemolymph	2022-01-14	MarBTN-N1N2	0	0	0	14475.3	14915.4	11701.8	2021-03-30	2022-01-19	Fulton Fish Market	Waldoboro, ME	60	Mya arenaria	Negative Control	1	13697.5	1	0.000146012	0	7.3e-05	40.006	Include	Negative Control
FFM-21H11	Longitudinal 3	hemolymph	2021-04-01	MarBTN-N1N2	0	0	0	103587	101275	100311	2021-03-30	2022-01-19	Fulton Fish Market	Waldoboro, ME	70	Mya arenaria	Negative Control	10	101724	10	0.00019661	0	9.83e-05	-1.14286	Include	Negative Control
FFM-21H11	Longitudinal 3	hemolymph	2021-04-09	MarBTN-N1N2	0	0	0	60929.9	65953.9	63296.8	2021-03-30	2022-01-19	Fulton Fish Market	Waldoboro, ME	70	Mya arenaria	Negative Control	10	63393.5	10	0.00031549	0	0.00015777	0	Include	Negative Control
FFM-21H11	Longitudinal 3	hemolymph	2021-04-23	MarBTN-N1N2	0	0	0	275914	282510	284592	2021-03-30	2022-01-19	Fulton Fish Market	Waldoboro, ME	70	Mya arenaria	Negative Control	10	281006	10	7.12e-05	0	3.56e-05	2	Include	Negative Control
FFM-21H11	Longitudinal 3	hemolymph	2021-05-07	MarBTN-N1N2	0	0	0	384357	390899	384003	2021-03-30	2022-01-19	Fulton Fish Market	Waldoboro, ME	70	Mya arenaria	Negative Control	10	386420	10	5.18e-05	0	2.59e-05	4	Include	Negative Control
FFM-21H11	Longitudinal 3	hemolymph	2021-05-21	MarBTN-N1N2	0	0	0	100476	106112	101547	2021-03-30	2022-01-19	Fulton Fish Market	Waldoboro, ME	70	Mya arenaria	Negative Control	10	102712	10	0.000194719	0	9.74e-05	6	Include	Negative Control
FFM-21H11	Longitudinal 3	hemolymph	2021-06-04	MarBTN-N1N2	0	0	0	29623.1	32771.9	31362.1	2021-03-30	2022-01-19	Fulton Fish Market	Waldoboro, ME	70	Mya arenaria	Negative Control	10	31252.3	10	0.000639952	0	0.000320078	8	Include	Negative Control
FFM-21H11	Longitudinal 3	hemolymph	2021-06-18	MarBTN-N1N2	0	0	0	15009.8	15288.4	14941.1	2021-03-30	2022-01-19	Fulton Fish Market	Waldoboro, ME	70	Mya arenaria	Negative Control	10	15079.8	10	0.00132628	0	0.000663581	10	Include	Negative Control
FFM-21H11	Longitudinal 3	hemolymph	2021-07-02	MarBTN-N1N2	0	0	0	10407.1	10305.5	9814.8	2021-03-30	2022-01-19	Fulton Fish Market	Waldoboro, ME	70	Mya arenaria	Negative Control	1	10175.8	1	0.000196544	0	9.83e-05	12	Include	Negative Control
FFM-21H11	Longitudinal 3	hemolymph	2021-07-16	MarBTN-N1N2	0	0	0	8625.89	9060.09	8840.19	2021-03-30	2022-01-19	Fulton Fish Market	Waldoboro, ME	70	Mya arenaria	Negative Control	1	8842.06	1	0.000226192	0	0.000113109	14	Include	Negative Control
FFM-21H11	Longitudinal 3	hemolymph	2021-07-30	MarBTN-N1N2	0.759236	0	0	13064.8	13972.1	13638.8	2021-03-30	2022-01-19	Fulton Fish Market	Waldoboro, ME	70	Mya arenaria	Negative Control	1	13558.6	1	0.000147508	1	7.38e-05	16	Include	Negative Control
FFM-21H11	Longitudinal 3	hemolymph	2021-08-13	MarBTN-N1N2	0	0	0	9892.08	10515.8	10570	2021-03-30	2022-01-19	Fulton Fish Market	Waldoboro, ME	70	Mya arenaria	Negative Control	1	10325.9	1	0.000193687	0	9.69e-05	18	Include	Negative Control
FFM-21H11	Longitudinal 3	hemolymph	2021-08-27	MarBTN-N1N2	0	0	0	4003.05	4053.72	4029.8	2021-03-30	2022-01-19	Fulton Fish Market	Waldoboro, ME	70	Mya arenaria	Negative Control	1	4028.86	1	0.000496419	0	0.000248271	20	Include	Negative Control
FFM-21H11	Longitudinal 3	hemolymph	2021-09-10	MarBTN-N1N2	0	0	0	32852.8	33999.5	34607.5	2021-03-30	2022-01-19	Fulton Fish Market	Waldoboro, ME	70	Mya arenaria	Negative Control	1	33819.9	1	5.91e-05	0	2.96e-05	22	Include	Negative Control
FFM-21H11	Longitudinal 3	hemolymph	2021-09-24	MarBTN-N1N2	0	0	0	5814.95	5709.19	5640.89	2021-03-30	2022-01-19	Fulton Fish Market	Waldoboro, ME	70	Mya arenaria	Negative Control	1	5721.68	1	0.000349548	0	0.000174804	24	Include	Negative Control
FFM-21H11	Longitudinal 3	hemolymph	2021-10-08	MarBTN-N1N2	0	0	0	6242.63	6240.32	6280.72	2021-03-30	2022-01-19	Fulton Fish Market	Waldoboro, ME	70	Mya arenaria	Negative Control	1	6254.56	1	0.000319767	0	0.000159909	26	Include	Negative Control
FFM-21H11	Longitudinal 3	hemolymph	2021-10-22	MarBTN-N1N2	0	0	0	8724.81	8540.81	8659.56	2021-03-30	2022-01-19	Fulton Fish Market	Waldoboro, ME	70	Mya arenaria	Negative Control	1	8641.73	1	0.000231435	0	0.000115731	28	Include	Negative Control
FFM-21H11	Longitudinal 3	hemolymph	2021-11-05	MarBTN-N1N2	0	0	0	1917.75	1829.28	1923.51	2021-03-30	2022-01-19	Fulton Fish Market	Waldoboro, ME	70	Mya arenaria	Negative Control	1	1890.18	1	0.0010581	0	0.00052933	30	Include	Negative Control
FFM-21H11	Longitudinal 3	hemolymph	2021-11-19	MarBTN-N1N2	0	0	0	16085.7	15509.4	16017.7	2021-03-30	2022-01-19	Fulton Fish Market	Waldoboro, ME	70	Mya arenaria	Negative Control	1	15870.9	1	0.000126017	0	6.3e-05	32.006	Include	Negative Control
FFM-21H11	Longitudinal 3	hemolymph	2021-12-03	MarBTN-N1N2	0	0	0.915083	8964.46	8970.24	8932.56	2021-03-30	2022-01-19	Fulton Fish Market	Waldoboro, ME	70	Mya arenaria	Negative Control	1	8955.75	1	0.00022332	1	0.000111673	34.006	Include	Negative Control
FFM-21H11	Longitudinal 3	hemolymph	2021-12-17	MarBTN-N1N2	0	0	0	2631.06	2920.71	2908.7	2021-03-30	2022-01-19	Fulton Fish Market	Waldoboro, ME	70	Mya arenaria	Negative Control	1	2820.16	1	0.00070918	0	0.000354716	36.006	Include	Negative Control
FFM-21H11	Longitudinal 3	hemolymph	2021-12-31	MarBTN-N1N2	0	0	NA	25906.2	25866.1	25916.1	2021-03-30	2022-01-19	Fulton Fish Market	Waldoboro, ME	70	Mya arenaria	Negative Control	1	25896.2	1	7.72e-05	0	3.86e-05	38.006	Include	Negative Control
FFM-21H11	Longitudinal 3	hemolymph	2022-01-14	MarBTN-N1N2	2.00759	0	4.11762	9053.36	9431.71	9167.35	2021-03-30	2022-01-19	Fulton Fish Market	Waldoboro, ME	70	Mya arenaria	Negative Control	1	9217.48	2.04174	0.000443014	2	0.000221556	40.006	Include	Negative Control
FFM-22A1	Longitudinal 3	hemolymph	2021-04-01	MarBTN-N1N2	26.711	71.712	0	192415	182947	191751	2021-03-30	2021-08-02	Fulton Fish Market	Waldoboro, ME	58	Mya arenaria	Natural Low-Positive	10	189038	32.8077	0.000347102	2	0.000173581	-1.14286	Include	Long-Term Non-Progression
FFM-22A1	Longitudinal 3	hemolymph	2021-04-23	MarBTN-N1N2	0	0	0	241051	238551	239600	2021-03-30	2021-08-02	Fulton Fish Market	Waldoboro, ME	58	Mya arenaria	Natural Low-Positive	10	239734	10	8.34e-05	0	4.17e-05	2	Include	Long-Term Non-Progression
FFM-22A1	Longitudinal 3	hemolymph	2021-04-09	MarBTN-N1N2	0	0	0	192001	185165	193184	2021-03-30	2021-08-02	Fulton Fish Market	Waldoboro, ME	58	Mya arenaria	Natural Low-Positive	10	190117	10	0.000105198	0	5.26e-05	0	Include	Long-Term Non-Progression
FFM-22A1	Longitudinal 3	hemolymph	2021-07-02	MarBTN-N1N2	8.773	8.73767	8.08256	27607.6	28732.5	26410	2021-03-30	2021-08-02	Fulton Fish Market	Waldoboro, ME	58	Mya arenaria	Natural Low-Positive	1	27583.4	8.53108	0.000618567	3	0.000309379	12	Include	Long-Term Non-Progression
FFM-22A1	Longitudinal 3	hemolymph	2021-05-07	MarBTN-N1N2	0	0	0	192268	194712	188752	2021-03-30	2021-08-02	Fulton Fish Market	Waldoboro, ME	58	Mya arenaria	Natural Low-Positive	10	191911	10	0.000104215	0	5.21e-05	4	Include	Long-Term Non-Progression
FFM-22A1	Longitudinal 3	hemolymph	2021-05-21	MarBTN-N1N2	86.239	34.1484	38.983	235957	246483	229087	2021-03-30	2021-08-02	Fulton Fish Market	Waldoboro, ME	58	Mya arenaria	Natural Low-Positive	10	237175	53.1235	0.000447968	3	0.000224034	6	Include	Long-Term Non-Progression
FFM-22A1	Longitudinal 3	hemolymph	2021-06-04	MarBTN-N1N2	17.8165	0	83.3923	161402	159776	151391	2021-03-30	2021-08-02	Fulton Fish Market	Waldoboro, ME	58	Mya arenaria	Natural Low-Positive	10	157523	33.7362	0.000428333	2	0.000214213	8	Include	Long-Term Non-Progression
FFM-22A1	Longitudinal 3	hemolymph	2021-06-18	MarBTN-N1N2	8.82687	5.60809	9.44981	32763.7	32394.6	31103.2	2021-03-30	2021-08-02	Fulton Fish Market	Waldoboro, ME	58	Mya arenaria	Natural Low-Positive	10	32087.2	10	0.000623302	3	0.000311748	10	Include	Long-Term Non-Progression
FFM-22A1	Longitudinal 3	hemolymph	2021-07-16	MarBTN-N1N2	17.3035	11.947	8.52358	41238.9	39546.6	39104.8	2021-03-30	2021-08-02	Fulton Fish Market	Waldoboro, ME	58	Mya arenaria	Natural Low-Positive	1	39963.4	12.5914	0.000630145	3	0.000315172	14	Include	Long-Term Non-Progression
FFM-22A1	Longitudinal 3	hemolymph	2021-07-30	MarBTN-N1N2	15.7886	9.7353	19.4149	8099.08	7593.4	7804.64	2021-03-30	2021-08-02	Fulton Fish Market	Waldoboro, ME	58	Mya arenaria	Natural Low-Positive	1	7832.37	14.9796	0.00382505	3	0.00191619	16	Include	Long-Term Non-Progression
FFM-22A11	Longitudinal 3	hemolymph	2021-08-27	MarBTN-N1N2	0	0	0	4700.72	4732.87	5022.34	2021-03-30	2022-01-13	Fulton Fish Market	Waldoboro, ME	62	Mya arenaria	Negative Control	1	4818.64	1	0.000415055	0	0.00020757	20	Include	Negative Control
FFM-22A11	Longitudinal 3	hemolymph	2021-08-13	MarBTN-N1N2	0	0	0	24721.2	23372.2	25502.1	2021-03-30	2022-01-13	Fulton Fish Market	Waldoboro, ME	62	Mya arenaria	Negative Control	1	24531.8	1	8.15e-05	0	4.08e-05	18	Include	Negative Control
FFM-22A11	Longitudinal 3	hemolymph	2021-06-18	MarBTN-N1N2	0	0	0	24473.5	24381.4	23684.2	2021-03-30	2022-01-13	Fulton Fish Market	Waldoboro, ME	62	Mya arenaria	Negative Control	10	24179.7	10	0.000827141	0	0.000413742	10	Include	Negative Control
FFM-22A11	Longitudinal 3	hemolymph	2021-07-02	MarBTN-N1N2	0.787398	0	1.35797	14943	14857.8	15229.6	2021-03-30	2022-01-13	Fulton Fish Market	Waldoboro, ME	62	Mya arenaria	Negative Control	1	15010.1	1	0.000133243	2	6.66e-05	12	Include	Negative Control
FFM-22A11	Longitudinal 3	hemolymph	2021-12-03	MarBTN-N1N2	0	0	0	5484.94	5331.93	5093.07	2021-03-30	2022-01-13	Fulton Fish Market	Waldoboro, ME	62	Mya arenaria	Negative Control	1	5303.31	1	0.000377123	0	0.000188597	34.006	Include	Negative Control
FFM-22A11	Longitudinal 3	hemolymph	2021-12-17	MarBTN-N1N2	0	0	0	29815.8	28481	28143	2021-03-30	2022-01-13	Fulton Fish Market	Waldoboro, ME	62	Mya arenaria	Negative Control	1	28813.3	1	6.94e-05	0	3.47e-05	36.006	Include	Negative Control
FFM-22A11	Longitudinal 3	hemolymph	2021-07-30	MarBTN-N1N2	0	0	0	15031	15560.7	15615.4	2021-03-30	2022-01-13	Fulton Fish Market	Waldoboro, ME	62	Mya arenaria	Negative Control	1	15402.4	1	0.00012985	0	6.49e-05	16	Include	Negative Control
FFM-22A11	Longitudinal 3	hemolymph	2021-12-31	MarBTN-N1N2	0	0	0	23747.8	23827	23488.2	2021-03-30	2022-01-13	Fulton Fish Market	Waldoboro, ME	62	Mya arenaria	Negative Control	1	23687.7	1	8.44e-05	0	4.22e-05	38.006	Include	Negative Control
FFM-22A11	Longitudinal 3	hemolymph	2021-05-21	MarBTN-N1N2	0	0	0	99331.9	99156.5	92415.7	2021-03-30	2022-01-13	Fulton Fish Market	Waldoboro, ME	62	Mya arenaria	Negative Control	10	96968	10	0.000206254	0	0.000103137	6	Include	Negative Control
FFM-22A11	Longitudinal 3	hemolymph	2021-06-04	MarBTN-N1N2	0	0	0	67142.4	67194.8	69170.7	2021-03-30	2022-01-13	Fulton Fish Market	Waldoboro, ME	62	Mya arenaria	Negative Control	10	67835.9	10	0.000294829	0	0.000147436	8	Include	Negative Control
FFM-22A11	Longitudinal 3	hemolymph	2021-07-16	MarBTN-N1N2	0	0	0	20652.6	21423.1	20497.1	2021-03-30	2022-01-13	Fulton Fish Market	Waldoboro, ME	62	Mya arenaria	Negative Control	1	20857.6	1	9.59e-05	0	4.79e-05	14	Include	Negative Control
FFM-22A11	Longitudinal 3	hemolymph	2021-09-24	MarBTN-N1N2	0	0	0	2847.44	2933.42	2868.48	2021-03-30	2022-01-13	Fulton Fish Market	Waldoboro, ME	62	Mya arenaria	Negative Control	1	2883.12	1	0.000693694	0	0.000346967	24	Include	Negative Control
FFM-22A11	Longitudinal 3	hemolymph	2021-04-23	MarBTN-N1N2	0	0	0	144996	193520	188009	2021-03-30	2022-01-13	Fulton Fish Market	Waldoboro, ME	62	Mya arenaria	Negative Control	10	175508	10	0.000113955	0	5.7e-05	2	Include	Negative Control
FFM-22A11	Longitudinal 3	hemolymph	2021-05-07	MarBTN-N1N2	0	0	0	434735	416469	408870	2021-03-30	2022-01-13	Fulton Fish Market	Waldoboro, ME	62	Mya arenaria	Negative Control	10	420025	10	4.76e-05	0	2.38e-05	4	Include	Negative Control
FFM-22A11	Longitudinal 3	hemolymph	2021-09-10	MarBTN-N1N2	0	0	0	20123.2	19218.1	19121	2021-03-30	2022-01-13	Fulton Fish Market	Waldoboro, ME	62	Mya arenaria	Negative Control	1	19487.5	1	0.00010263	0	5.13e-05	22	Include	Negative Control
FFM-22A11	Longitudinal 3	hemolymph	2021-11-19	MarBTN-N1N2	0	0	0	11669.2	10934.8	10900	2021-03-30	2022-01-13	Fulton Fish Market	Waldoboro, ME	62	Mya arenaria	Negative Control	1	11168	1	0.000179083	0	8.95e-05	32.006	Include	Negative Control
FFM-22A11	Longitudinal 3	hemolymph	2021-04-01	MarBTN-N1N2	0	0	0	120748	115998	118436	2021-03-30	2022-01-13	Fulton Fish Market	Waldoboro, ME	62	Mya arenaria	Negative Control	10	118394	10	0.000168927	0	8.45e-05	-1.14286	Include	Negative Control
FFM-22A11	Longitudinal 3	hemolymph	2021-04-09	MarBTN-N1N2	0	0	0	412422	406993	398144	2021-03-30	2022-01-13	Fulton Fish Market	Waldoboro, ME	62	Mya arenaria	Negative Control	10	405853	10	4.93e-05	0	2.46e-05	0	Include	Negative Control
FFM-22A11	Longitudinal 3	hemolymph	2021-10-22	MarBTN-N1N2	0	0	0	9240.72	8743.63	9755.66	2021-03-30	2022-01-13	Fulton Fish Market	Waldoboro, ME	62	Mya arenaria	Negative Control	1	9246.67	1	0.000216294	0	0.000108159	28	Include	Negative Control
FFM-22A11	Longitudinal 3	hemolymph	2021-10-08	MarBTN-N1N2	0	0	0	14867.2	13834.7	14419.3	2021-03-30	2022-01-13	Fulton Fish Market	Waldoboro, ME	62	Mya arenaria	Negative Control	1	14373.7	1	0.000139143	0	6.96e-05	26	Include	Negative Control
FFM-22A11	Longitudinal 3	hemolymph	2021-11-05	MarBTN-N1N2	0	0	0	14916.4	13979.3	14315.6	2021-03-30	2022-01-13	Fulton Fish Market	Waldoboro, ME	62	Mya arenaria	Negative Control	1	14403.8	1	0.000138853	0	6.94e-05	30	Include	Negative Control
FFM-22A12	Longitudinal 3	hemolymph	2021-07-30	MarBTN-N1N2	0	0	0	19623.5	19822.4	19522.4	2021-03-30	2022-01-19	Fulton Fish Market	Waldoboro, ME	52	Mya arenaria	Negative Control	1	19656.1	1	0.00010175	0	5.09e-05	16	Include	Negative Control
FFM-22A12	Longitudinal 3	hemolymph	2021-08-13	MarBTN-N1N2	0	0	0	5727.05	5704.64	5739.75	2021-03-30	2022-01-19	Fulton Fish Market	Waldoboro, ME	52	Mya arenaria	Negative Control	1	5723.82	1	0.000349417	0	0.000174739	18	Include	Negative Control
FFM-22A12	Longitudinal 3	hemolymph	2021-08-27	MarBTN-N1N2	0	0	0	7463.08	7262.47	7551.79	2021-03-30	2022-01-19	Fulton Fish Market	Waldoboro, ME	52	Mya arenaria	Negative Control	1	7425.78	1	0.000269332	0	0.000134684	20	Include	Negative Control
FFM-22A12	Longitudinal 3	hemolymph	2021-09-10	MarBTN-N1N2	0	0	0	4274.15	4439.58	4436.9	2021-03-30	2022-01-19	Fulton Fish Market	Waldoboro, ME	52	Mya arenaria	Negative Control	1	4383.55	1	0.000456252	0	0.000228178	22	Include	Negative Control
FFM-22A12	Longitudinal 3	hemolymph	2021-09-24	MarBTN-N1N2	0	0	0	13098.3	12996.1	12501.7	2021-03-30	2022-01-19	Fulton Fish Market	Waldoboro, ME	52	Mya arenaria	Negative Control	1	12865.4	1	0.000155456	0	7.77e-05	24	Include	Negative Control
FFM-22A12	Longitudinal 3	hemolymph	2021-10-08	MarBTN-N1N2	0	0	0	27123.1	28988	28444.7	2021-03-30	2022-01-19	Fulton Fish Market	Waldoboro, ME	52	Mya arenaria	Negative Control	1	28185.3	1	7.1e-05	0	3.55e-05	26	Include	Negative Control
FFM-22A12	Longitudinal 3	hemolymph	2021-10-22	MarBTN-N1N2	0	0	0	68463.5	60638.6	58299.3	2021-03-30	2022-01-19	Fulton Fish Market	Waldoboro, ME	52	Mya arenaria	Negative Control	1	62467.1	1	3.2e-05	0	1.6e-05	28	Include	Negative Control
FFM-22A12	Longitudinal 3	hemolymph	2021-11-05	MarBTN-N1N2	0	0	0	29769.4	27740.6	31158.8	2021-03-30	2022-01-19	Fulton Fish Market	Waldoboro, ME	52	Mya arenaria	Negative Control	1	29556.3	1	6.77e-05	0	3.38e-05	30	Include	Negative Control
FFM-22A12	Longitudinal 3	hemolymph	2021-11-19	MarBTN-N1N2	0	0	0	29287.4	29748.6	30220.3	2021-03-30	2022-01-19	Fulton Fish Market	Waldoboro, ME	52	Mya arenaria	Negative Control	1	29752.1	1	6.72e-05	0	3.36e-05	32.006	Include	Negative Control
FFM-22A12	Longitudinal 3	hemolymph	2021-12-03	MarBTN-N1N2	0	0	0	33393	28703.6	26345.4	2021-03-30	2022-01-19	Fulton Fish Market	Waldoboro, ME	52	Mya arenaria	Negative Control	1	29480.7	1	6.78e-05	0	3.39e-05	34.006	Include	Negative Control
FFM-22A12	Longitudinal 3	hemolymph	2021-12-17	MarBTN-N1N2	0	0	0	22291	22625.3	22214.6	2021-03-30	2022-01-19	Fulton Fish Market	Waldoboro, ME	52	Mya arenaria	Negative Control	1	22377	1	8.94e-05	0	4.47e-05	36.006	Include	Negative Control
FFM-22A12	Longitudinal 3	hemolymph	2021-12-31	MarBTN-N1N2	0	0	0	21065	19064.3	20461.1	2021-03-30	2022-01-19	Fulton Fish Market	Waldoboro, ME	52	Mya arenaria	Negative Control	1	20196.8	1	9.9e-05	0	4.95e-05	38.006	Include	Negative Control
FFM-22A12	Longitudinal 3	hemolymph	2022-01-14	MarBTN-N1N2	0	0	0	26404.4	26798.6	25105.8	2021-03-30	2022-01-19	Fulton Fish Market	Waldoboro, ME	52	Mya arenaria	Negative Control	1	26102.9	1	7.66e-05	0	3.83e-05	40.006	Include	Negative Control
FFM-22A12	Longitudinal 3	hemolymph	2021-04-01	MarBTN-N1N2	0	0	0	140463	138705	137234	2021-03-30	2022-01-19	Fulton Fish Market	Waldoboro, ME	52	Mya arenaria	Negative Control	10	138801	10	0.000144092	0	7.21e-05	-1.14286	Include	Negative Control
FFM-22A12	Longitudinal 3	hemolymph	2021-04-23	MarBTN-N1N2	0	0	0	166979	170958	168271	2021-03-30	2022-01-19	Fulton Fish Market	Waldoboro, ME	52	Mya arenaria	Negative Control	10	168736	10	0.000118528	0	5.93e-05	2	Include	Negative Control
FFM-22A12	Longitudinal 3	hemolymph	2021-04-09	MarBTN-N1N2	0	0	0	230503	230791	222012	2021-03-30	2022-01-19	Fulton Fish Market	Waldoboro, ME	52	Mya arenaria	Negative Control	10	227769	10	8.78e-05	0	4.39e-05	0	Include	Negative Control
FFM-22A12	Longitudinal 3	hemolymph	2021-05-07	MarBTN-N1N2	0	0	0	220377	210317	206246	2021-03-30	2022-01-19	Fulton Fish Market	Waldoboro, ME	52	Mya arenaria	Negative Control	10	212313	10	9.42e-05	0	4.71e-05	4	Include	Negative Control
FFM-22A12	Longitudinal 3	hemolymph	2021-06-04	MarBTN-N1N2	0	21.2448	0	52579.7	53496.4	51074.8	2021-03-30	2022-01-19	Fulton Fish Market	Waldoboro, ME	52	Mya arenaria	Negative Control	10	52383.6	10	0.000381799	1	0.000190936	8	Include	Negative Control
FFM-22A12	Longitudinal 3	hemolymph	2021-05-21	MarBTN-N1N2	0	0	0	116858	115935	113179	2021-03-30	2022-01-19	Fulton Fish Market	Waldoboro, ME	52	Mya arenaria	Negative Control	10	115324	10	0.000173425	0	8.67e-05	6	Include	Negative Control
FFM-22A12	Longitudinal 3	hemolymph	2021-06-18	MarBTN-N1N2	0	0	0	10644.4	11078.2	10898.8	2021-03-30	2022-01-19	Fulton Fish Market	Waldoboro, ME	52	Mya arenaria	Negative Control	10	10873.8	10	0.00183928	0	0.000920488	10	Include	Negative Control
FFM-22A12	Longitudinal 3	hemolymph	2021-07-16	MarBTN-N1N2	0	0	0	13882.6	14002	13994.3	2021-03-30	2022-01-19	Fulton Fish Market	Waldoboro, ME	52	Mya arenaria	Negative Control	1	13959.6	1	0.00014327	0	7.16e-05	14	Include	Negative Control
FFM-22A12	Longitudinal 3	hemolymph	2021-07-02	MarBTN-N1N2	0	0.753598	0	11684	12754.8	12018.3	2021-03-30	2022-01-19	Fulton Fish Market	Waldoboro, ME	52	Mya arenaria	Negative Control	1	12152.3	1	0.000164577	1	8.23e-05	12	Include	Negative Control
FFM-22A2	Longitudinal 3	hemolymph	2021-04-01	MarBTN-N1N2	0	8.85147	0	72232.7	75486.4	71572.1	2021-03-30	2021-10-18	Fulton Fish Market	Waldoboro, ME	55	Mya arenaria	Negative Control	10	73097.1	10	0.000273609	1	0.000136823	-1.14286	Include	Negative Control
FFM-22A2	Longitudinal 3	hemolymph	2021-04-09	MarBTN-N1N2	0	0	0	88367.2	90607.8	90284	2021-03-30	2021-10-18	Fulton Fish Market	Waldoboro, ME	55	Mya arenaria	Negative Control	10	89753	10	0.000222834	0	0.000111429	0	Include	Negative Control
FFM-22A2	Longitudinal 3	hemolymph	2021-04-23	MarBTN-N1N2	0	0	0	440435	451121	451987	2021-03-30	2021-10-18	Fulton Fish Market	Waldoboro, ME	55	Mya arenaria	Negative Control	10	447848	10	4.47e-05	0	2.23e-05	2	Include	Negative Control
FFM-22A2	Longitudinal 3	hemolymph	2021-05-07	MarBTN-N1N2	0	0	0	418664	419269	434577	2021-03-30	2021-10-18	Fulton Fish Market	Waldoboro, ME	55	Mya arenaria	Negative Control	10	424170	10	4.72e-05	0	2.36e-05	4	Include	Negative Control
FFM-22A2	Longitudinal 3	hemolymph	2021-05-21	MarBTN-N1N2	0	0	0	211284	208853	204145	2021-03-30	2021-10-18	Fulton Fish Market	Waldoboro, ME	55	Mya arenaria	Negative Control	10	208094	10	9.61e-05	0	4.81e-05	6	Include	Negative Control
FFM-22A2	Longitudinal 3	hemolymph	2021-06-04	MarBTN-N1N2	0	0	0	126810	126035	126106	2021-03-30	2021-10-18	Fulton Fish Market	Waldoboro, ME	55	Mya arenaria	Negative Control	10	126317	10	0.000158332	0	7.92e-05	8	Include	Negative Control
FFM-22A2	Longitudinal 3	hemolymph	2021-06-18	MarBTN-N1N2	0	0	0	22520.8	22266.3	22258.2	2021-03-30	2021-10-18	Fulton Fish Market	Waldoboro, ME	55	Mya arenaria	Negative Control	10	22348.4	10	0.000894917	0	0.000447659	10	Include	Negative Control
FFM-22A2	Longitudinal 3	hemolymph	2021-07-02	MarBTN-N1N2	0	0	0	7527.6	7000.54	7365.33	2021-03-30	2021-10-18	Fulton Fish Market	Waldoboro, ME	55	Mya arenaria	Negative Control	1	7297.82	1	0.000274054	0	0.000137046	12	Include	Negative Control
FFM-22A2	Longitudinal 3	hemolymph	2021-07-16	MarBTN-N1N2	0	0	0	20958	21387.2	21386.6	2021-03-30	2021-10-18	Fulton Fish Market	Waldoboro, ME	55	Mya arenaria	Negative Control	1	21243.9	1	9.41e-05	0	4.71e-05	14	Include	Negative Control
FFM-22A2	Longitudinal 3	hemolymph	2021-07-30	MarBTN-N1N2	0	0	0	19638	20698.7	20609.3	2021-03-30	2021-10-18	Fulton Fish Market	Waldoboro, ME	55	Mya arenaria	Negative Control	1	20315.3	1	9.84e-05	0	4.92e-05	16	Include	Negative Control
FFM-22A2	Longitudinal 3	hemolymph	2021-08-13	MarBTN-N1N2	0	0	0	2341.46	2421.82	2137.72	2021-03-30	2021-10-18	Fulton Fish Market	Waldoboro, ME	55	Mya arenaria	Negative Control	1	2300.33	1	0.000869439	0	0.000434909	18	Include	Negative Control
FFM-22A2	Longitudinal 3	hemolymph	2021-08-27	MarBTN-N1N2	0	0	0	15368.5	15467.3	14081.2	2021-03-30	2021-10-18	Fulton Fish Market	Waldoboro, ME	55	Mya arenaria	Negative Control	1	14972.3	1	0.00013358	0	6.68e-05	20	Include	Negative Control
FFM-22A2	Longitudinal 3	hemolymph	2021-09-10	MarBTN-N1N2	0	0	0	27985	28821.5	28324.6	2021-03-30	2021-10-18	Fulton Fish Market	Waldoboro, ME	55	Mya arenaria	Negative Control	1	28377	1	7.05e-05	0	3.52e-05	22	Include	Negative Control
FFM-22A2	Longitudinal 3	hemolymph	2021-09-24	MarBTN-N1N2	0	0	0	62271.5	56556.9	58119	2021-03-30	2021-10-18	Fulton Fish Market	Waldoboro, ME	55	Mya arenaria	Negative Control	1	58982.5	1	3.39e-05	0	1.7e-05	24	Include	Negative Control
FFM-22A2	Longitudinal 3	hemolymph	2021-10-08	MarBTN-N1N2	0	0	0	48663	49719.4	47965.5	2021-03-30	2021-10-18	Fulton Fish Market	Waldoboro, ME	55	Mya arenaria	Negative Control	1	48782.6	1	4.1e-05	0	2.05e-05	26	Include	Negative Control
FFM-22A3	Longitudinal 3	hemolymph	2021-04-01	MarBTN-mt88	10.7944	0	1.50286	1.23319e+06	1.31923e+06	1.26623e+06	2021-03-30	2022-01-19	Fulton Fish Market	Waldoboro, ME	67	Mya arenaria	Negative Control	1	1.27288e+06	4.09907	6.44e-06	2	3.22e-06	-1.14286	Include	Negative Control
FFM-22A3	Longitudinal 3	hemolymph	2021-04-09	MarBTN-N1N2	0	0	0	168906	171014	173582	2021-03-30	2022-01-19	Fulton Fish Market	Waldoboro, ME	67	Mya arenaria	Negative Control	10	171167	10	0.000116845	0	5.84e-05	0	Include	Negative Control
FFM-22A3	Longitudinal 3	hemolymph	2021-04-23	MarBTN-N1N2	0	0	0	106903	111719	113401	2021-03-30	2022-01-19	Fulton Fish Market	Waldoboro, ME	67	Mya arenaria	Negative Control	10	110674	10	0.00018071	0	9.04e-05	2	Include	Negative Control
FFM-22A3	Longitudinal 3	hemolymph	2021-05-07	MarBTN-N1N2	0	0	0	285517	294234	274915	2021-03-30	2022-01-19	Fulton Fish Market	Waldoboro, ME	67	Mya arenaria	Negative Control	10	284889	10	7.02e-05	0	3.51e-05	4	Include	Negative Control
FFM-22A3	Longitudinal 3	hemolymph	2021-05-21	MarBTN-N1N2	0	0	0	211229	226274	227873	2021-03-30	2022-01-19	Fulton Fish Market	Waldoboro, ME	67	Mya arenaria	Negative Control	10	221792	10	9.02e-05	0	4.51e-05	6	Include	Negative Control
FFM-22A3	Longitudinal 3	hemolymph	2021-06-04	MarBTN-N1N2	16.9236	0	0	51178.3	53948.9	54431.3	2021-03-30	2022-01-19	Fulton Fish Market	Waldoboro, ME	67	Mya arenaria	Negative Control	10	53186.2	10	0.000376037	1	0.000188054	8	Include	Negative Control
FFM-22A3	Longitudinal 3	hemolymph	2021-06-18	MarBTN-N1N2	0	0	0	13121.5	13752.1	13587.2	2021-03-30	2022-01-19	Fulton Fish Market	Waldoboro, ME	67	Mya arenaria	Negative Control	10	13486.9	10	0.00148292	0	0.000742008	10	Include	Negative Control
FFM-22A3	Longitudinal 3	hemolymph	2021-07-02	MarBTN-N1N2	0	0	0	7526.17	7879.34	8402.3	2021-03-30	2022-01-19	Fulton Fish Market	Waldoboro, ME	67	Mya arenaria	Negative Control	1	7935.94	1	0.000252018	0	0.000126025	12	Include	Negative Control
FFM-22A3	Longitudinal 3	hemolymph	2021-07-16	MarBTN-N1N2	0	0	0	11944.5	12107.4	12130.9	2021-03-30	2022-01-19	Fulton Fish Market	Waldoboro, ME	67	Mya arenaria	Negative Control	1	12060.9	1	0.000165825	0	8.29e-05	14	Include	Negative Control
FFM-22A3	Longitudinal 3	hemolymph	2021-07-30	MarBTN-N1N2	0	0	0.579845	4671.2	4630.19	4632.44	2021-03-30	2022-01-19	Fulton Fish Market	Waldoboro, ME	67	Mya arenaria	Negative Control	1	4644.61	1	0.000430607	1	0.00021535	16	Include	Negative Control
FFM-22A3	Longitudinal 3	hemolymph	2021-08-13	MarBTN-N1N2	0	0	0	14616.2	15179.8	15070.4	2021-03-30	2022-01-19	Fulton Fish Market	Waldoboro, ME	67	Mya arenaria	Negative Control	1	14955.5	1	0.00013373	0	6.69e-05	18	Include	Negative Control
FFM-22A3	Longitudinal 3	hemolymph	2021-08-27	MarBTN-N1N2	0	0	0	13270.5	13440.5	13449.8	2021-03-30	2022-01-19	Fulton Fish Market	Waldoboro, ME	67	Mya arenaria	Negative Control	1	13386.9	1	0.000149399	0	7.47e-05	20	Include	Negative Control
FFM-22A3	Longitudinal 3	hemolymph	2021-09-10	MarBTN-N1N2	0	0	0	11213.4	10935.8	10486.4	2021-03-30	2022-01-19	Fulton Fish Market	Waldoboro, ME	67	Mya arenaria	Negative Control	1	10878.5	1	0.000183848	0	9.19e-05	22	Include	Negative Control
FFM-22A3	Longitudinal 3	hemolymph	2021-09-24	MarBTN-N1N2	0	0	0	13163.1	12552.6	12570.1	2021-03-30	2022-01-19	Fulton Fish Market	Waldoboro, ME	67	Mya arenaria	Negative Control	1	12761.9	1	0.000156716	0	7.84e-05	24	Include	Negative Control
FFM-22A3	Longitudinal 3	hemolymph	2021-10-08	MarBTN-N1N2	0	0	0	29584.2	30932.4	30453.4	2021-03-30	2022-01-19	Fulton Fish Market	Waldoboro, ME	67	Mya arenaria	Negative Control	1	30323.3	1	6.6e-05	0	3.3e-05	26	Include	Negative Control
FFM-22A3	Longitudinal 3	hemolymph	2021-10-22	MarBTN-N1N2	0	0	0	33398.4	32343.6	35367.6	2021-03-30	2022-01-19	Fulton Fish Market	Waldoboro, ME	67	Mya arenaria	Negative Control	1	33703.2	1	5.93e-05	0	2.97e-05	28	Include	Negative Control
FFM-22A3	Longitudinal 3	hemolymph	2021-11-05	MarBTN-N1N2	0	0	0	20575.8	20311.4	18602.3	2021-03-30	2022-01-19	Fulton Fish Market	Waldoboro, ME	67	Mya arenaria	Negative Control	1	19829.8	1	0.000100858	0	5.04e-05	30	Include	Negative Control
FFM-22A3	Longitudinal 3	hemolymph	2021-11-19	MarBTN-N1N2	0	0	0	30840.1	30556.5	28358.4	2021-03-30	2022-01-19	Fulton Fish Market	Waldoboro, ME	67	Mya arenaria	Negative Control	1	29918.3	1	6.68e-05	0	3.34e-05	32.006	Include	Negative Control
FFM-22A3	Longitudinal 3	hemolymph	2021-12-03	MarBTN-N1N2	0	0	0	18622.5	18678.7	19059.9	2021-03-30	2022-01-19	Fulton Fish Market	Waldoboro, ME	67	Mya arenaria	Negative Control	1	18787	1	0.000106456	0	5.32e-05	34.006	Include	Negative Control
FFM-22A3	Longitudinal 3	hemolymph	2021-12-17	MarBTN-N1N2	0	0	0	9750.25	9179.56	9412.14	2021-03-30	2022-01-19	Fulton Fish Market	Waldoboro, ME	67	Mya arenaria	Negative Control	1	9447.32	1	0.0002117	0	0.000105861	36.006	Include	Negative Control
FFM-22A3	Longitudinal 3	hemolymph	2021-12-31	MarBTN-N1N2	1.73049	0	0	13245.5	12726	12106.6	2021-03-30	2022-01-19	Fulton Fish Market	Waldoboro, ME	67	Mya arenaria	Negative Control	1	12692.7	1	0.000157571	1	7.88e-05	38.006	Include	Negative Control
FFM-22A3	Longitudinal 3	hemolymph	2022-01-14	MarBTN-N1N2	0	0	0	9183.38	9249.54	9753.05	2021-03-30	2022-01-19	Fulton Fish Market	Waldoboro, ME	67	Mya arenaria	Negative Control	1	9395.32	1	0.000212872	0	0.000106447	40.006	Include	Negative Control
FFM-22B6	Longitudinal 3	hemolymph	2021-04-01	MarBTN-N1N2	0	5.09796	0	97023.5	97430.4	89905.4	2021-03-30	2021-09-20	Fulton Fish Market	Waldoboro, ME	49	Mya arenaria	Negative Control	10	94786.4	10	0.000211001	1	0.000105511	-1.14286	Include	Negative Control
FFM-22B6	Longitudinal 3	hemolymph	2021-04-09	MarBTN-N1N2	0	0	0	87253.8	84840	92026.5	2021-03-30	2021-09-20	Fulton Fish Market	Waldoboro, ME	49	Mya arenaria	Negative Control	10	88040.1	10	0.000227169	0	0.000113597	0	Include	Negative Control
FFM-22B6	Longitudinal 3	hemolymph	2021-04-23	MarBTN-N1N2	0	0	0	243859	233162	237452	2021-03-30	2021-09-20	Fulton Fish Market	Waldoboro, ME	49	Mya arenaria	Negative Control	10	238157	10	8.4e-05	0	4.2e-05	2	Include	Negative Control
FFM-22B6	Longitudinal 3	hemolymph	2021-05-07	MarBTN-N1N2	0	0	0	376474	384709	403397	2021-03-30	2021-09-20	Fulton Fish Market	Waldoboro, ME	49	Mya arenaria	Negative Control	10	388193	10	5.15e-05	0	2.58e-05	4	Include	Negative Control
FFM-22B6	Longitudinal 3	hemolymph	2021-05-21	MarBTN-N1N2	0	0	0	172822	180362	181225	2021-03-30	2021-09-20	Fulton Fish Market	Waldoboro, ME	49	Mya arenaria	Negative Control	10	178136	10	0.000112274	0	5.61e-05	6	Include	Negative Control
FFM-22B6	Longitudinal 3	hemolymph	2021-06-04	MarBTN-N1N2	0	0	0	118567	118378	121860	2021-03-30	2021-09-20	Fulton Fish Market	Waldoboro, ME	49	Mya arenaria	Negative Control	10	119602	10	0.000167222	0	8.36e-05	8	Include	Negative Control
FFM-22B6	Longitudinal 3	hemolymph	2021-06-18	MarBTN-N1N2	0	0	0	11280.1	11611.1	11347.9	2021-03-30	2021-09-20	Fulton Fish Market	Waldoboro, ME	49	Mya arenaria	Negative Control	10	11413.1	10	0.00175238	0	0.000876958	10	Include	Negative Control
FFM-22B6	Longitudinal 3	hemolymph	2021-07-02	MarBTN-N1N2	0	0	0	8834.2	9114.73	10021	2021-03-30	2021-09-20	Fulton Fish Market	Waldoboro, ME	49	Mya arenaria	Negative Control	1	9323.3	1	0.000214516	0	0.00010727	12	Include	Negative Control
FFM-22B6	Longitudinal 3	hemolymph	2021-07-16	MarBTN-N1N2	0	0	0	10459.6	10774.9	10701.2	2021-03-30	2021-09-20	Fulton Fish Market	Waldoboro, ME	49	Mya arenaria	Negative Control	1	10645.2	1	0.000187877	0	9.39e-05	14	Include	Negative Control
FFM-22B6	Longitudinal 3	hemolymph	2021-07-30	MarBTN-N1N2	0	0	0	12981.1	13231.4	13117.5	2021-03-30	2021-09-20	Fulton Fish Market	Waldoboro, ME	49	Mya arenaria	Negative Control	1	13110	1	0.000152555	0	7.63e-05	16	Include	Negative Control
FFM-22B6	Longitudinal 3	hemolymph	2021-08-13	MarBTN-N1N2	0	0	0	9619.94	9304.37	9072.4	2021-03-30	2021-09-20	Fulton Fish Market	Waldoboro, ME	49	Mya arenaria	Negative Control	1	9332.24	1	0.000214311	0	0.000107167	18	Include	Negative Control
FFM-22B6	Longitudinal 3	hemolymph	2021-08-27	MarBTN-N1N2	0	0	0	24998.2	25556	24869.7	2021-03-30	2021-09-20	Fulton Fish Market	Waldoboro, ME	49	Mya arenaria	Negative Control	1	25141.3	1	7.96e-05	0	3.98e-05	20	Include	Negative Control
FFM-22B6	Longitudinal 3	hemolymph	2021-09-10	MarBTN-N1N2	0	0	0	11317.5	10857.1	10456.4	2021-03-30	2021-09-20	Fulton Fish Market	Waldoboro, ME	49	Mya arenaria	Negative Control	1	10877	1	0.000183874	0	9.19e-05	22	Include	Negative Control
FFM-22B8	Longitudinal 3	hemolymph	2021-04-01	MarBTN-mt88	28.8097	2.26273	4.43322	3145184	3.2124e+06	3129023	2021-03-30	2021-09-02	Fulton Fish Market	Waldoboro, ME	48	Mya arenaria	Negative Control	1	3.1622e+06	11.8352	7.49e-06	3	3.74e-06	-1.14286	Include	Negative Control
FFM-22B8	Longitudinal 3	hemolymph	2021-04-09	MarBTN-N1N2	0	0	0	366100	372901	370498	2021-03-30	2021-09-02	Fulton Fish Market	Waldoboro, ME	48	Mya arenaria	Negative Control	10	369833	10	5.41e-05	0	2.7e-05	0	Include	Negative Control
FFM-22B8	Longitudinal 3	hemolymph	2021-04-23	MarBTN-N1N2	0	0	0	207258	214457	211301	2021-03-30	2021-09-02	Fulton Fish Market	Waldoboro, ME	48	Mya arenaria	Negative Control	10	211006	10	9.48e-05	0	4.74e-05	2	Include	Negative Control
FFM-22B8	Longitudinal 3	hemolymph	2021-05-07	MarBTN-N1N2	0	0	0	384082	384129	380772	2021-03-30	2021-09-02	Fulton Fish Market	Waldoboro, ME	48	Mya arenaria	Negative Control	10	382994	10	5.22e-05	0	2.61e-05	4	Include	Negative Control
FFM-22B8	Longitudinal 3	hemolymph	2021-05-21	MarBTN-N1N2	0	0	0	227674	231114	232214	2021-03-30	2021-09-02	Fulton Fish Market	Waldoboro, ME	48	Mya arenaria	Negative Control	10	230334	10	8.68e-05	0	4.34e-05	6	Include	Negative Control
FFM-22B8	Longitudinal 3	hemolymph	2021-06-04	MarBTN-N1N2	0	0	0	49213.8	48916.8	51405.7	2021-03-30	2021-09-02	Fulton Fish Market	Waldoboro, ME	48	Mya arenaria	Negative Control	10	49845.4	10	0.00040124	0	0.00020066	8	Include	Negative Control
FFM-22B8	Longitudinal 3	hemolymph	2021-06-18	MarBTN-N1N2	0.296066	0	0	22271.8	22672.4	23102.3	2021-03-30	2021-09-02	Fulton Fish Market	Waldoboro, ME	48	Mya arenaria	Negative Control	10	22682.2	10	0.00088175	1	0.000441069	10	Include	Negative Control
FFM-22B8	Longitudinal 3	hemolymph	2021-07-02	MarBTN-N1N2	0	0	0	12257.6	13121.3	12418.8	2021-03-30	2021-09-02	Fulton Fish Market	Waldoboro, ME	48	Mya arenaria	Negative Control	1	12599.2	1	0.00015874	0	7.94e-05	12	Include	Negative Control
FFM-22B8	Longitudinal 3	hemolymph	2021-07-16	MarBTN-N1N2	0	1.46328	0	20522.6	19180.8	18852.4	2021-03-30	2021-09-02	Fulton Fish Market	Waldoboro, ME	48	Mya arenaria	Negative Control	1	19518.6	1	0.000102466	1	5.12e-05	14	Include	Negative Control
FFM-22B8	Longitudinal 3	hemolymph	2021-07-30	MarBTN-N1N2	0	0	0	16603.1	16410.3	16046.5	2021-03-30	2021-09-02	Fulton Fish Market	Waldoboro, ME	48	Mya arenaria	Negative Control	1	16353.3	1	0.000122299	0	6.12e-05	16	Include	Negative Control
FFM-22B8	Longitudinal 3	hemolymph	2021-08-13	MarBTN-N1N2	0	0	0	12710	12363.9	12621	2021-03-30	2021-09-02	Fulton Fish Market	Waldoboro, ME	48	Mya arenaria	Negative Control	1	12565	1	0.000159173	0	7.96e-05	18	Include	Negative Control
FFM-22B8	Longitudinal 3	hemolymph	2021-08-27	MarBTN-N1N2	0	0	0	22120.5	22193.2	21337.8	2021-03-30	2021-09-02	Fulton Fish Market	Waldoboro, ME	48	Mya arenaria	Negative Control	1	21883.8	1	9.14e-05	0	4.57e-05	20	Include	Negative Control
FFM-22C9	Longitudinal 3	hemolymph	2021-05-21	MarBTN-N1N2	0	0	0	157605	155283	153832	2021-03-30	2021-07-16	Fulton Fish Market	Waldoboro, ME	48	Mya arenaria	Natural Low-Positive	10	155573	10	0.000128557	0	6.43e-05	6	Include	Long-Term Non-Progression
FFM-22C9	Longitudinal 3	hemolymph	2021-04-09	MarBTN-N1N2	0	0	0	366022	367049	348112	2021-03-30	2021-07-16	Fulton Fish Market	Waldoboro, ME	48	Mya arenaria	Natural Low-Positive	10	360394	10	5.55e-05	0	2.77e-05	0	Include	Long-Term Non-Progression
FFM-22C9	Longitudinal 3	hemolymph	2021-07-02	MarBTN-N1N2	1.12888	2.69714	0	21369.5	21236.5	20438.6	2021-03-30	2021-07-16	Fulton Fish Market	Waldoboro, ME	48	Mya arenaria	Natural Low-Positive	1	21014.9	1.27534	0.000121375	2	6.07e-05	12	Include	Long-Term Non-Progression
FFM-22C9	Longitudinal 3	hemolymph	2021-04-23	MarBTN-N1N2	0	0	0	169689	170187	176240	2021-03-30	2021-07-16	Fulton Fish Market	Waldoboro, ME	48	Mya arenaria	Natural Low-Positive	10	172038	10	0.000116253	0	5.81e-05	2	Include	Long-Term Non-Progression
FFM-22C9	Longitudinal 3	hemolymph	2021-06-18	MarBTN-N1N2	1.70475	1.4895	1.50334	30318.4	28760.2	30120	2021-03-30	2021-07-16	Fulton Fish Market	Waldoboro, ME	48	Mya arenaria	Natural Low-Positive	10	29732.9	10	0.000672656	3	0.000336441	10	Include	Long-Term Non-Progression
FFM-22C9	Longitudinal 3	hemolymph	2021-05-07	MarBTN-N1N2	0	28.893	0	178075	165360	172528	2021-03-30	2021-07-16	Fulton Fish Market	Waldoboro, ME	48	Mya arenaria	Natural Low-Positive	10	171988	10	0.000116287	1	5.81e-05	4	Include	Long-Term Non-Progression
FFM-22C9	Longitudinal 3	hemolymph	2021-06-04	MarBTN-N1N2	0	0	0	102815	104353	104153	2021-03-30	2021-07-16	Fulton Fish Market	Waldoboro, ME	48	Mya arenaria	Natural Low-Positive	10	103774	10	0.000192727	0	9.64e-05	8	Include	Long-Term Non-Progression
FFM-22C9	Longitudinal 3	hemolymph	2021-04-01	MarBTN-N1N2	0	58.5718	12.5498	84039.8	80870.2	81828.3	2021-03-30	2021-07-16	Fulton Fish Market	Waldoboro, ME	48	Mya arenaria	Natural Low-Positive	10	82246.1	23.7072	0.000576494	2	0.00028833	-1.14286	Include	Long-Term Non-Progression
FFM-22D1	Longitudinal 3	hemolymph	2021-04-01	MarBTN-mt88	1.32821	0	9.05093	2472822	2.38912e+06	2.64143e+06	2021-03-30	2021-07-22	Fulton Fish Market	Waldoboro, ME	60	Mya arenaria	Negative Control	1	2.50112e+06	3.45971	2.77e-06	2	1.38e-06	-1.14286	Include	Negative Control
FFM-22D1	Longitudinal 3	hemolymph	2021-04-09	MarBTN-N1N2	0	0	0	71038.7	95110.7	91968.2	2021-03-30	2021-07-22	Fulton Fish Market	Waldoboro, ME	60	Mya arenaria	Negative Control	10	86039.2	10	0.000232452	0	0.00011624	0	Include	Negative Control
FFM-22D1	Longitudinal 3	hemolymph	2021-04-23	MarBTN-N1N2	0	0	0	140855	133707	140877	2021-03-30	2021-07-22	Fulton Fish Market	Waldoboro, ME	60	Mya arenaria	Negative Control	10	138480	10	0.000144426	0	7.22e-05	2	Include	Negative Control
FFM-22D1	Longitudinal 3	hemolymph	2021-05-07	MarBTN-N1N2	0	0	0	394404	419124	381018	2021-03-30	2021-07-22	Fulton Fish Market	Waldoboro, ME	60	Mya arenaria	Negative Control	10	398182	10	5.02e-05	0	2.51e-05	4	Include	Negative Control
FFM-22D1	Longitudinal 3	hemolymph	2021-05-21	MarBTN-N1N2	0	0	0	152360	161456	158293	2021-03-30	2021-07-22	Fulton Fish Market	Waldoboro, ME	60	Mya arenaria	Negative Control	10	157370	10	0.000127089	0	6.35e-05	6	Include	Negative Control
FFM-22D1	Longitudinal 3	hemolymph	2021-06-04	MarBTN-N1N2	0	0	0	62591.7	62572.6	64740.9	2021-03-30	2021-07-22	Fulton Fish Market	Waldoboro, ME	60	Mya arenaria	Negative Control	10	63301.7	10	0.000315947	0	0.000157999	8	Include	Negative Control
FFM-22D1	Longitudinal 3	hemolymph	2021-06-18	MarBTN-N1N2	0	0	0	17248.9	17858	17475.1	2021-03-30	2021-07-22	Fulton Fish Market	Waldoboro, ME	60	Mya arenaria	Negative Control	10	17527.3	10	0.00114108	0	0.000570864	10	Include	Negative Control
FFM-22D1	Longitudinal 3	hemolymph	2021-07-02	MarBTN-N1N2	0	0	0	21803.1	25050.8	22582.5	2021-03-30	2021-07-22	Fulton Fish Market	Waldoboro, ME	60	Mya arenaria	Negative Control	1	23145.5	1	8.64e-05	0	4.32e-05	12	Include	Negative Control
FFM-22D1	Longitudinal 3	hemolymph	2021-07-16	MarBTN-N1N2	0	0	0	13049.5	12298.2	12503.5	2021-03-30	2021-07-22	Fulton Fish Market	Waldoboro, ME	60	Mya arenaria	Negative Control	1	12617.1	1	0.000158515	0	7.93e-05	14	Include	Negative Control
FFM-22E1	Longitudinal 3	hemolymph	2021-07-16	MarBTN-N1N2	27.8439	41.6539	42.7015	28463.4	28301.3	28904.7	2021-03-30	2021-08-09	Fulton Fish Market	Waldoboro, ME	58	Mya arenaria	Natural Low-Positive	1	28556.5	37.3998	0.00261936	3	0.00131139	14	Include	Long-Term Non-Progression
FFM-22E1	Longitudinal 3	hemolymph	2021-05-21	MarBTN-N1N2	1236.46	1076.2	1269.61	361796	365761	381774	2021-03-30	2021-08-09	Fulton Fish Market	Waldoboro, ME	58	Mya arenaria	Natural Low-Positive	10	369777	1194.09	0.00645844	3	0.00323968	6	Include	Long-Term Non-Progression
FFM-22E1	Longitudinal 3	hemolymph	2021-04-23	MarBTN-N1N2	375.353	200.06	384.625	236051	236251	240308	2021-03-30	2021-08-09	Fulton Fish Market	Waldoboro, ME	58	Mya arenaria	Natural Low-Positive	10	237537	320.013	0.00269442	3	0.00134903	2	Include	Long-Term Non-Progression
FFM-22E1	Longitudinal 3	hemolymph	2021-06-18	MarBTN-N1N2	261.809	316.881	325.222	28059.6	27619.3	30094.7	2021-03-30	2021-08-09	Fulton Fish Market	Waldoboro, ME	58	Mya arenaria	Natural Low-Positive	10	28591.2	301.304	0.0210767	3	0.0106506	10	Include	Long-Term Non-Progression
FFM-22E1	Longitudinal 3	hemolymph	2021-07-02	MarBTN-N1N2	70.528	77.3263	53.6432	31103.9	32865.1	34285.2	2021-03-30	2021-08-09	Fulton Fish Market	Waldoboro, ME	58	Mya arenaria	Natural Low-Positive	1	32751.4	67.1658	0.00410155	3	0.00205499	12	Include	Long-Term Non-Progression
FFM-22E1	Longitudinal 3	hemolymph	2021-06-04	MarBTN-N1N2	1436.8	1426.78	1813.88	176808	170368	185617	2021-03-30	2021-08-09	Fulton Fish Market	Waldoboro, ME	58	Mya arenaria	Natural Low-Positive	10	177598	1559.15	0.0175583	3	0.00885689	8	Include	Long-Term Non-Progression
FFM-22E1	Longitudinal 3	hemolymph	2021-04-09	MarBTN-N1N2	100.695	64.852	0	318886	302988	308765	2021-03-30	2021-08-09	Fulton Fish Market	Waldoboro, ME	58	Mya arenaria	Natural Low-Positive	10	310213	55.1825	0.000355771	2	0.000177917	0	Include	Long-Term Non-Progression
FFM-22E1	Longitudinal 3	hemolymph	2021-04-01	MarBTN-mt88	5051.92	4587.82	4410.87	2212652	2.12303e+06	2.15031e+06	2021-03-30	2021-08-09	Fulton Fish Market	Waldoboro, ME	58	Mya arenaria	Natural Low-Positive	1	2.162e+06	4683.54	0.0043326	3	0.002171	-1.14286	Include	Long-Term Non-Progression
FFM-22E1	Longitudinal 3	hemolymph	2021-05-07	MarBTN-N1N2	128.673	267.986	160.883	297135	285120	292471	2021-03-30	2021-08-09	Fulton Fish Market	Waldoboro, ME	58	Mya arenaria	Natural Low-Positive	10	291575	185.847	0.00127478	3	0.000637796	4	Include	Long-Term Non-Progression
FFM-22E1	Longitudinal 3	hemolymph	2021-07-30	MarBTN-N1N2	47.683	32.824	41.5178	11382.9	11146.9	10689.9	2021-03-30	2021-08-09	Fulton Fish Market	Waldoboro, ME	58	Mya arenaria	Natural Low-Positive	1	11073.2	40.6749	0.00734654	3	0.00368681	16	Include	Long-Term Non-Progression
FFM-22E10	Longitudinal 3	hemolymph	2021-08-27	MarBTN-N1N2	23.8332	24.8138	29.96	8867.49	9000.73	9366.38	2021-03-30	2022-01-18	Fulton Fish Market	Waldoboro, ME	49	Mya arenaria	Natural Low-Positive	1	9078.2	26.2023	0.00577259	3	0.00289465	20	Include	Progression
FFM-22E10	Longitudinal 3	hemolymph	2021-12-17	MarBTN-N1N2	8916.1	9351.64	8574.95	25046.3	26384.4	24252.8	2021-03-30	2022-01-18	Fulton Fish Market	Waldoboro, ME	49	Mya arenaria	Natural Low-Positive	1	25227.9	8947.57	0.70934	3	0.549595	36.006	Include	Progression
FFM-22E10	Longitudinal 3	hemolymph	2021-08-13	MarBTN-N1N2	5.46794	12.0208	6.5216	786.256	759.314	815.107	2021-03-30	2022-01-18	Fulton Fish Market	Waldoboro, ME	49	Mya arenaria	Natural Low-Positive	1	786.892	8.00343	0.0203419	3	0.0102754	18	Include	Progression
FFM-22E10	Longitudinal 3	hemolymph	2021-04-09	MarBTN-N1N2	0	0	0	433063	433893	430325	2021-03-30	2022-01-18	Fulton Fish Market	Waldoboro, ME	49	Mya arenaria	Natural Low-Positive	10	432427	10	4.63e-05	0	2.31e-05	0	Include	Progression
FFM-22E10	Longitudinal 3	hemolymph	2021-10-08	MarBTN-N1N2	232.297	258.794	278.659	24285.6	23754.6	22671.1	2021-03-30	2022-01-18	Fulton Fish Market	Waldoboro, ME	49	Mya arenaria	Natural Low-Positive	1	23570.5	256.583	0.0217716	3	0.0110056	26	Include	Progression
FFM-22E10	Longitudinal 3	hemolymph	2021-07-02	MarBTN-N1N2	6.16615	8.68504	3.2662	16636.8	16439.2	15385.7	2021-03-30	2022-01-18	Fulton Fish Market	Waldoboro, ME	49	Mya arenaria	Natural Low-Positive	1	16153.9	6.03913	0.0007477	3	0.00037399	12	Include	Progression
FFM-22E10	Longitudinal 3	hemolymph	2021-06-18	MarBTN-N1N2	3.02082	5.09975	10.7549	19514.5	19615.8	18433.2	2021-03-30	2022-01-18	Fulton Fish Market	Waldoboro, ME	49	Mya arenaria	Natural Low-Positive	10	19187.8	10	0.00104233	3	0.000521435	10	Include	Progression
FFM-22E10	Longitudinal 3	hemolymph	2021-12-31	MarBTN-N1N2	10475.4	10813.6	10519	27094.5	26651.1	26668	2021-03-30	2022-01-18	Fulton Fish Market	Waldoboro, ME	49	Mya arenaria	Natural Low-Positive	1	26804.5	10602.7	0.791112	3	0.654413	38.006	Include	Progression
FFM-22E10	Longitudinal 3	hemolymph	2021-07-30	MarBTN-N1N2	175.081	126.035	164.183	13293	13390.5	13372.1	2021-03-30	2022-01-18	Fulton Fish Market	Waldoboro, ME	49	Mya arenaria	Natural Low-Positive	1	13351.9	155.1	0.0232327	3	0.0117529	16	Include	Progression
FFM-22E10	Longitudinal 3	hemolymph	2021-05-07	MarBTN-N1N2	0	36.3081	31.6698	842374	834297	723793	2021-03-30	2022-01-18	Fulton Fish Market	Waldoboro, ME	49	Mya arenaria	Natural Low-Positive	10	800155	22.6593	5.66e-05	2	2.83e-05	4	Include	Progression
FFM-22E10	Longitudinal 3	hemolymph	2021-07-16	MarBTN-N1N2	4.39968	5.45747	11.6274	5987.06	7980.23	8043.75	2021-03-30	2022-01-18	Fulton Fish Market	Waldoboro, ME	49	Mya arenaria	Natural Low-Positive	1	7337.01	7.16152	0.00195216	3	0.000977035	14	Include	Progression
FFM-22E10	Longitudinal 3	hemolymph	2022-01-14	MarBTN-N1N2	639.405	657.861	532.054	3146.08	2596.26	2714.28	2021-03-30	2022-01-18	Fulton Fish Market	Waldoboro, ME	49	Mya arenaria	Natural Low-Positive	1	2818.87	609.773	0.432637	3	0.276028	40.006	Include	Progression
FFM-22E10	Longitudinal 3	hemolymph	2021-04-01	MarBTN-mt88	706.944	677.527	842.444	1.42639e+06	1.52751e+06	1.53554e+06	2021-03-30	2022-01-18	Fulton Fish Market	Waldoboro, ME	49	Mya arenaria	Natural Low-Positive	1	1.49648e+06	742.305	0.000992068	3	0.00049628	-1.14286	Include	Progression
FFM-22E10	Longitudinal 3	hemolymph	2021-05-21	MarBTN-N1N2	0	0	55.6439	370929	360612	305674	2021-03-30	2022-01-18	Fulton Fish Market	Waldoboro, ME	49	Mya arenaria	Natural Low-Positive	10	345738	18.548	0.000107295	1	5.37e-05	6	Include	Progression
FFM-22E10	Longitudinal 3	hemolymph	2021-12-03	MarBTN-N1N2	854.227	765.114	769.574	3810.81	3754.45	3921	2021-03-30	2022-01-18	Fulton Fish Market	Waldoboro, ME	49	Mya arenaria	Natural Low-Positive	1	3828.76	796.305	0.41596	3	0.262594	34.006	Include	Progression
FFM-22E10	Longitudinal 3	hemolymph	2021-11-19	MarBTN-N1N2	2150.26	2330.92	2275.32	18593.8	19566.4	19126.7	2021-03-30	2022-01-18	Fulton Fish Market	Waldoboro, ME	49	Mya arenaria	Natural Low-Positive	1	19095.6	2252.17	0.235883	3	0.133712	32.006	Include	Progression
FFM-22E10	Longitudinal 3	hemolymph	2021-04-23	MarBTN-N1N2	0	0	0	378398	356475	350376	2021-03-30	2022-01-18	Fulton Fish Market	Waldoboro, ME	49	Mya arenaria	Natural Low-Positive	10	361750	10	5.53e-05	0	2.76e-05	2	Include	Progression
FFM-22E10	Longitudinal 3	hemolymph	2021-06-04	MarBTN-N1N2	32.8388	75.9717	47.7536	94409.7	90889	87334.7	2021-03-30	2022-01-18	Fulton Fish Market	Waldoboro, ME	49	Mya arenaria	Natural Low-Positive	10	90877.8	52.188	0.00114853	3	0.000574596	8	Include	Progression
FFM-22E10	Longitudinal 3	hemolymph	2021-09-24	MarBTN-N1N2	88.9053	79.0969	69.9186	32274.5	30954	31265	2021-03-30	2022-01-18	Fulton Fish Market	Waldoboro, ME	49	Mya arenaria	Natural Low-Positive	1	31497.8	79.3069	0.00503571	3	0.00252421	24	Include	Progression
FFM-22E10	Longitudinal 3	hemolymph	2021-10-22	MarBTN-N1N2	177.055	149.522	148.458	9400.63	5392.9	8690.6	2021-03-30	2022-01-18	Fulton Fish Market	Waldoboro, ME	49	Mya arenaria	Natural Low-Positive	1	7828.04	158.345	0.0404558	3	0.0206455	28	Include	Progression
FFM-22E10	Longitudinal 3	hemolymph	2021-09-10	MarBTN-N1N2	16.2643	23.4786	20.5051	5693.45	5556.95	5540.6	2021-03-30	2022-01-18	Fulton Fish Market	Waldoboro, ME	49	Mya arenaria	Natural Low-Positive	1	5597	20.0827	0.00717622	3	0.00360103	22	Include	Progression
FFM-22E10	Longitudinal 3	hemolymph	2021-11-05	MarBTN-N1N2	653.064	667.706	221.495	23194.7	22733.1	22226.4	2021-03-30	2022-01-18	Fulton Fish Market	Waldoboro, ME	49	Mya arenaria	Natural Low-Positive	1	22718.1	514.088	0.045258	3	0.0231529	30	Include	Progression
FFM-22H11	Longitudinal 3	hemolymph	2021-07-02	MarBTN-N1N2	1233.53	1415.04	1457.8	23208.8	21284.8	22321.9	2021-03-30	2021-09-27	Fulton Fish Market	Waldoboro, ME	58	Mya arenaria	Natural Low-Positive	1	22271.8	1368.79	0.122917	3	0.0654827	12	Include	Progression
FFM-22H11	Longitudinal 3	hemolymph	2021-07-30	MarBTN-N1N2	3001.67	2871.89	2860.81	22116.6	20839.2	21126.7	2021-03-30	2021-09-27	Fulton Fish Market	Waldoboro, ME	58	Mya arenaria	Natural Low-Positive	1	21360.8	2911.46	0.272598	3	0.157808	16	Include	Progression
FFM-22H11	Longitudinal 3	hemolymph	2021-04-01	MarBTN-N1N2	30.9189	121.507	84.0761	94825.6	98135.1	98773.2	2021-03-30	2021-09-27	Fulton Fish Market	Waldoboro, ME	58	Mya arenaria	Natural Low-Positive	10	97244.6	78.834	0.00162135	3	0.000811335	-1.14286	Include	Progression
FFM-22H11	Longitudinal 3	hemolymph	2021-06-18	MarBTN-N1N2	475.815	527.041	502.986	8925.2	9904.81	9689.49	2021-03-30	2021-09-27	Fulton Fish Market	Waldoboro, ME	58	Mya arenaria	Natural Low-Positive	10	9506.5	501.948	0.105601	3	0.0557438	10	Include	Progression
FFM-22H11	Longitudinal 3	hemolymph	2021-04-09	MarBTN-N1N2	99.6962	0	0	248880	246183	236946	2021-03-30	2021-09-27	Fulton Fish Market	Waldoboro, ME	58	Mya arenaria	Natural Low-Positive	10	244003	33.2321	0.000272391	1	0.000136214	0	Include	Progression
FFM-22H11	Longitudinal 3	hemolymph	2021-07-16	MarBTN-N1N2	1092.49	1056.27	955.876	9979.26	10013.3	10233.8	2021-03-30	2021-09-27	Fulton Fish Market	Waldoboro, ME	58	Mya arenaria	Natural Low-Positive	1	10075.5	1034.88	0.205426	3	0.114471	14	Include	Progression
FFM-22H11	Longitudinal 3	hemolymph	2021-05-21	MarBTN-N1N2	1303.22	1574	1290.04	118292	121939	118140	2021-03-30	2021-09-27	Fulton Fish Market	Waldoboro, ME	58	Mya arenaria	Natural Low-Positive	10	119457	1389.09	0.0232567	3	0.0117652	6	Include	Progression
FFM-22H11	Longitudinal 3	hemolymph	2021-06-04	MarBTN-N1N2	5477.24	5738.51	6158.54	138677	138483	139785	2021-03-30	2021-09-27	Fulton Fish Market	Waldoboro, ME	58	Mya arenaria	Natural Low-Positive	10	138982	5791.43	0.083341	3	0.0434824	8	Include	Progression
FFM-22H11	Longitudinal 3	hemolymph	2021-08-13	MarBTN-N1N2	599.413	549.169	576.692	2481.09	2515.15	2348.44	2021-03-30	2021-09-27	Fulton Fish Market	Waldoboro, ME	58	Mya arenaria	Natural Low-Positive	1	2448.23	575.091	0.469802	3	0.30702	18	Include	Progression
FFM-22H11	Longitudinal 3	hemolymph	2021-04-23	MarBTN-N1N2	338.287	311.799	379.949	343168	346708	345202	2021-03-30	2021-09-27	Fulton Fish Market	Waldoboro, ME	58	Mya arenaria	Natural Low-Positive	10	345026	343.345	0.00199025	3	0.000996119	2	Include	Progression
FFM-22H11	Longitudinal 3	hemolymph	2021-05-07	MarBTN-N1N2	1187.21	1551.33	1393.36	556009	561616	571585	2021-03-30	2021-09-27	Fulton Fish Market	Waldoboro, ME	58	Mya arenaria	Natural Low-Positive	10	563070	1377.3	0.00489211	3	0.00245205	4	Include	Progression
FFM-22H11	Longitudinal 3	hemolymph	2021-08-27	MarBTN-N1N2	1162.3	1187.45	1047.4	15104.1	15166.8	15244.7	2021-03-30	2021-09-27	Fulton Fish Market	Waldoboro, ME	58	Mya arenaria	Natural Low-Positive	1	15171.8	1132.38	0.149274	3	0.0806572	20	Include	Progression
FFM-22H11	Longitudinal 3	hemolymph	2021-09-10	MarBTN-N1N2	188.708	157.453	149.283	12014.2	11626.5	12262.2	2021-03-30	2021-09-27	Fulton Fish Market	Waldoboro, ME	58	Mya arenaria	Natural Low-Positive	1	11967.7	165.148	0.0275991	3	0.0139926	22	Include	Progression
FFM-22H11	Longitudinal 3	hemolymph	2021-09-24	MarBTN-N1N2	3483.09	3413.49	3724.9	45616.3	46416.3	46073.2	2021-03-30	2021-09-27	Fulton Fish Market	Waldoboro, ME	58	Mya arenaria	Natural Low-Positive	1	46035.3	3540.49	0.153816	3	0.0833159	24	Include	Progression
FFM-23E5	Longitudinal 4	hemolymph	2021-07-16	MarBTN-N1N2	0.922308	4.33736	2.12021	5356.32	5575.72	5079.73	2021-06-02	2022-01-06	Fulton Fish Market	Waldoboro, ME	67	Mya arenaria	Negative Control	1	5337.26	2.45996	0.000921807	3	0.000461116	4	Include	Negative Control
FFM-23E5	Longitudinal 4	hemolymph	2021-12-17	MarBTN-N1N2	33886.6	32053.1	30164.6	82065.3	78255.2	74593.4	2021-06-02	2022-01-06	Fulton Fish Market	Waldoboro, ME	67	Mya arenaria	Negative Control	1	78304.6	32034.7	0.818208	3	0.692346	26.006	Include	Negative Control
FFM-23E5	Longitudinal 4	hemolymph	2021-08-13	MarBTN-N1N2	1.53188	1.61977	1.19943	7248.02	7151.2	7385.36	2021-06-02	2022-01-06	Fulton Fish Market	Waldoboro, ME	67	Mya arenaria	Negative Control	1	7261.52	1.45036	0.000399464	3	0.000199772	8	Include	Negative Control
FFM-23E5	Longitudinal 4	hemolymph	2021-10-08	MarBTN-N1N2	2194.14	2486.94	2163.97	11513.3	11864.4	11845.6	2021-06-02	2022-01-06	Fulton Fish Market	Waldoboro, ME	67	Mya arenaria	Negative Control	1	11741.1	2281.69	0.388666	3	0.241207	16	Include	Negative Control
FFM-23E5	Longitudinal 4	hemolymph	2021-12-31	MarBTN-N1N2	15090.2	15302.1	15047.7	31458.8	32941.9	32170.4	2021-06-02	2022-01-06	Fulton Fish Market	Waldoboro, ME	67	Mya arenaria	Negative Control	1	32190.4	15146.7	0.941069	3	0.888698	28.006	Include	Negative Control
FFM-23E5	Longitudinal 4	hemolymph	2021-09-24	MarBTN-N1N2	358.687	413.139	390.332	6224.73	6206.25	5917.5	2021-06-02	2022-01-06	Fulton Fish Market	Waldoboro, ME	67	Mya arenaria	Negative Control	1	6116.16	387.386	0.126676	3	0.0676212	14	Include	Negative Control
FFM-23E5	Longitudinal 4	hemolymph	2021-11-05	MarBTN-N1N2	4556.92	4861.84	4634.76	16472.5	16240.7	16219.4	2021-06-02	2022-01-06	Fulton Fish Market	Waldoboro, ME	67	Mya arenaria	Negative Control	1	16310.8	4684.51	0.574404	3	0.402922	20	Include	Negative Control
FFM-23E5	Longitudinal 4	hemolymph	2021-07-02	MarBTN-N1N2	0	1.2557	1.42588	19856.9	21621.4	20606.7	2021-06-02	2022-01-06	Fulton Fish Market	Waldoboro, ME	67	Mya arenaria	Negative Control	1	20695	1	9.66e-05	2	4.83e-05	2	Include	Negative Control
FFM-23E5	Longitudinal 4	hemolymph	2021-06-04	MarBTN-mt88	564.273	377.308	467.021	1.84924e+06	2.34211e+06	2.54404e+06	2021-06-02	2022-01-06	Fulton Fish Market	Waldoboro, ME	67	Mya arenaria	Negative Control	1	2.24513e+06	469.534	0.000418268	3	0.000209178	-2	Include	Negative Control
FFM-23E5	Longitudinal 4	hemolymph	2021-11-19	MarBTN-N1N2	11294.6	11950	11076.6	40170.4	43937.2	40367.1	2021-06-02	2022-01-06	Fulton Fish Market	Waldoboro, ME	67	Mya arenaria	Negative Control	1	41491.6	11440.4	0.551456	3	0.380696	22.006	Include	Negative Control
FFM-23E5	Longitudinal 4	hemolymph	2021-12-03	MarBTN-N1N2	10384.7	9859.51	10332.7	35958.1	35123.6	36593.3	2021-06-02	2022-01-06	Fulton Fish Market	Waldoboro, ME	67	Mya arenaria	Negative Control	1	35891.7	10192.3	0.567948	3	0.396597	24.006	Include	Negative Control
FFM-23E5	Longitudinal 4	hemolymph	2021-06-18	MarBTN-N1N2	0.82907	0	0	9875.58	6601.18	9759.54	2021-06-02	2022-01-06	Fulton Fish Market	Waldoboro, ME	67	Mya arenaria	Negative Control	10	8745.43	10	0.00228691	1	0.00114476	0	Include	Negative Control
FFM-23E5	Longitudinal 4	hemolymph	2021-07-30	MarBTN-N1N2	6.3944	5.83576	5.48846	23666	23875.8	23649	2021-06-02	2022-01-06	Fulton Fish Market	Waldoboro, ME	67	Mya arenaria	Negative Control	1	23730.3	5.90621	0.000497778	3	0.000248951	6	Include	Negative Control
FFM-23E5	Longitudinal 4	hemolymph	2021-08-27	MarBTN-N1N2	20.0756	32.3605	26.0982	16618.3	16171.2	16683.5	2021-06-02	2022-01-06	Fulton Fish Market	Waldoboro, ME	67	Mya arenaria	Negative Control	1	16491	26.1781	0.00317484	3	0.00158994	10	Include	Negative Control
FFM-23E5	Longitudinal 4	hemolymph	2021-09-10	MarBTN-N1N2	113.152	95.6389	118.598	4420.27	4432.8	4165.27	2021-06-02	2022-01-06	Fulton Fish Market	Waldoboro, ME	67	Mya arenaria	Negative Control	1	4339.45	109.13	0.0502965	3	0.025797	12	Include	Negative Control
FFM-23E5	Longitudinal 4	hemolymph	2021-10-22	MarBTN-N1N2	1169.05	1196.24	1271.35	8312.63	8538.83	8174.17	2021-06-02	2022-01-06	Fulton Fish Market	Waldoboro, ME	67	Mya arenaria	Negative Control	1	8341.88	1212.21	0.290633	3	0.170024	18	Include	Negative Control
FFM-23F8	Longitudinal 4	hemolymph	2021-08-27	MarBTN-N1N2	0	0	0	9303.37	9529.45	8753.82	2021-06-02	2021-12-13	Fulton Fish Market	Waldoboro, ME	60	Mya arenaria	Negative Control	1	9195.54	1	0.000217497	0	0.00010876	10	Include	Negative Control
FFM-23F8	Longitudinal 4	hemolymph	2021-07-30	MarBTN-N1N2	0	0	0	10284.7	10362.1	10172.6	2021-06-02	2021-12-13	Fulton Fish Market	Waldoboro, ME	60	Mya arenaria	Negative Control	1	10273.1	1	0.000194682	0	9.74e-05	6	Include	Negative Control
FFM-23F8	Longitudinal 4	hemolymph	2021-09-10	MarBTN-N1N2	0	0	0	2643.93	2730.49	2377.22	2021-06-02	2021-12-13	Fulton Fish Market	Waldoboro, ME	60	Mya arenaria	Negative Control	1	2583.88	1	0.00077403	0	0.000387165	12	Include	Negative Control
FFM-23F8	Longitudinal 4	hemolymph	2021-10-08	MarBTN-N1N2	0	0	0	40160.4	41025.9	40981.4	2021-06-02	2021-12-13	Fulton Fish Market	Waldoboro, ME	60	Mya arenaria	Negative Control	1	40722.6	1	4.91e-05	0	2.46e-05	16	Include	Negative Control
FFM-23F8	Longitudinal 4	hemolymph	2021-09-24	MarBTN-N1N2	0	0	0	10114.1	10452.3	9967.94	2021-06-02	2021-12-13	Fulton Fish Market	Waldoboro, ME	60	Mya arenaria	Negative Control	1	10178.1	1	0.0001965	0	9.83e-05	14	Include	Negative Control
FFM-23F8	Longitudinal 4	hemolymph	2021-10-22	MarBTN-N1N2	0	0	0	35339.6	32036.2	32281.5	2021-06-02	2021-12-13	Fulton Fish Market	Waldoboro, ME	60	Mya arenaria	Negative Control	1	33219.1	1	6.02e-05	0	3.01e-05	18	Include	Negative Control
FFM-23F8	Longitudinal 4	hemolymph	2021-11-19	MarBTN-N1N2	0	0	0	25375.5	24927.1	27632.1	2021-06-02	2021-12-13	Fulton Fish Market	Waldoboro, ME	60	Mya arenaria	Negative Control	1	25978.2	1	7.7e-05	0	3.85e-05	22.006	Include	Negative Control
FFM-23F8	Longitudinal 4	hemolymph	2021-12-03	MarBTN-N1N2	0	0	0	44122.4	46844.4	46502	2021-06-02	2021-12-13	Fulton Fish Market	Waldoboro, ME	60	Mya arenaria	Negative Control	1	45822.9	1	4.36e-05	0	2.18e-05	24.006	Include	Negative Control
FFM-23F8	Longitudinal 4	hemolymph	2021-11-05	MarBTN-N1N2	0	0	0	21883.2	21456.1	20323.2	2021-06-02	2021-12-13	Fulton Fish Market	Waldoboro, ME	60	Mya arenaria	Negative Control	1	21220.8	1	9.42e-05	0	4.71e-05	20	Include	Negative Control
FFM-23F8	Longitudinal 4	hemolymph	2021-07-02	MarBTN-N1N2	0	0.612528	0	9055.53	9239.58	9515.61	2021-06-02	2021-12-13	Fulton Fish Market	Waldoboro, ME	60	Mya arenaria	Negative Control	1	9270.24	1	0.000215744	1	0.000107884	2	Include	Negative Control
FFM-23F8	Longitudinal 4	hemolymph	2021-06-04	MarBTN-mt88	0	2.21998	0	1.1751e+06	1.16744e+06	1.16404e+06	2021-06-02	2021-12-13	Fulton Fish Market	Waldoboro, ME	60	Mya arenaria	Negative Control	1	1.16886e+06	1	1.71e-06	1	8.56e-07	-2	Include	Negative Control
FFM-23F8	Longitudinal 4	hemolymph	2021-06-18	MarBTN-N1N2	0	0	0	29895.4	31225.3	30226.4	2021-06-02	2021-12-13	Fulton Fish Market	Waldoboro, ME	60	Mya arenaria	Negative Control	10	30449	10	0.000656835	0	0.000328525	0	Include	Negative Control
FFM-23F8	Longitudinal 4	hemolymph	2021-07-16	MarBTN-N1N2	0	0	1.83065	21143	21733	22411.3	2021-06-02	2021-12-13	Fulton Fish Market	Waldoboro, ME	60	Mya arenaria	Negative Control	1	21762.4	1	9.19e-05	1	4.6e-05	4	Include	Negative Control
FFM-23F8	Longitudinal 4	hemolymph	2021-08-13	MarBTN-N1N2	0	0	0	9681.32	10020.8	9772.15	2021-06-02	2021-12-13	Fulton Fish Market	Waldoboro, ME	60	Mya arenaria	Negative Control	1	9824.75	1	0.000203568	0	0.000101794	8	Include	Negative Control
FFM-23G7	Longitudinal 4	hemolymph	2021-06-18	MarBTN-N1N2	0	0	0	12460	12735.3	12033.5	2021-06-02	2022-01-28	Fulton Fish Market	Waldoboro, ME	54	Mya arenaria	Negative Control	10	12409.6	10	0.00161166	0	0.000806477	0	Include	Negative Control
FFM-23G7	Longitudinal 4	hemolymph	2021-06-04	MarBTN-mt88	11.0795	0	0	424901	452024	437039	2021-06-02	2022-01-28	Fulton Fish Market	Waldoboro, ME	54	Mya arenaria	Negative Control	1	437988	3.69315	1.69e-05	1	8.43e-06	-2	Include	Negative Control
FFM-23G7	Longitudinal 4	hemolymph	2021-07-02	MarBTN-N1N2	0	0	0	2290.09	NA	2156.11	2021-06-02	2022-01-28	Fulton Fish Market	Waldoboro, ME	54	Mya arenaria	Negative Control	1	2223.1	1	0.000899644	0	0.000450025	2	Include	Negative Control
FFM-23G7	Longitudinal 4	hemolymph	2021-07-16	MarBTN-N1N2	0	0	0	3000.48	3054.39	3118.35	2021-06-02	2022-01-28	Fulton Fish Market	Waldoboro, ME	54	Mya arenaria	Negative Control	1	3057.74	1	0.000654077	0	0.000327146	4	Include	Negative Control
FFM-23G7	Longitudinal 4	hemolymph	2021-07-30	MarBTN-N1N2	0	0	0	9480.65	9571.15	9833.72	2021-06-02	2022-01-28	Fulton Fish Market	Waldoboro, ME	54	Mya arenaria	Negative Control	1	9628.5	1	0.000207717	0	0.000103869	6	Include	Negative Control
FFM-23G7	Longitudinal 4	hemolymph	2021-08-13	MarBTN-N1N2	0	0	0	10492.9	10251.8	9965.9	2021-06-02	2022-01-28	Fulton Fish Market	Waldoboro, ME	54	Mya arenaria	Negative Control	1	10236.9	1	0.000195372	0	9.77e-05	8	Include	Negative Control
FFM-23G7	Longitudinal 4	hemolymph	2021-08-27	MarBTN-N1N2	0	0	0	12489.2	12171.9	12117.9	2021-06-02	2022-01-28	Fulton Fish Market	Waldoboro, ME	54	Mya arenaria	Negative Control	1	12259.7	1	0.000163137	0	8.16e-05	10	Include	Negative Control
FFM-23G7	Longitudinal 4	hemolymph	2021-09-10	MarBTN-N1N2	0	0	0	2695.81	2571.55	2469.95	2021-06-02	2022-01-28	Fulton Fish Market	Waldoboro, ME	54	Mya arenaria	Negative Control	1	2579.1	1	0.000775464	0	0.000387882	12	Include	Negative Control
FFM-23G7	Longitudinal 4	hemolymph	2021-09-24	MarBTN-N1N2	0	0	0	8972.04	8616.13	8158.67	2021-06-02	2022-01-28	Fulton Fish Market	Waldoboro, ME	54	Mya arenaria	Negative Control	1	8582.28	1	0.000233038	0	0.000116533	14	Include	Negative Control
FFM-23G7	Longitudinal 4	hemolymph	2021-10-08	MarBTN-N1N2	0	0	0	14221.3	14191.3	14441.8	2021-06-02	2022-01-28	Fulton Fish Market	Waldoboro, ME	54	Mya arenaria	Negative Control	1	14284.8	1	0.000140009	0	7e-05	16	Include	Negative Control
FFM-23G7	Longitudinal 4	hemolymph	2021-10-22	MarBTN-N1N2	0	0	0	12047.4	11330.6	11772.2	2021-06-02	2022-01-28	Fulton Fish Market	Waldoboro, ME	54	Mya arenaria	Negative Control	1	11716.7	1	0.000170696	0	8.54e-05	18	Include	Negative Control
FFM-23G7	Longitudinal 4	hemolymph	2021-12-17	MarBTN-N1N2	0	0	0	17713.8	17723.2	15939.9	2021-06-02	2022-01-28	Fulton Fish Market	Waldoboro, ME	54	Mya arenaria	Negative Control	1	17125.6	1	0.000116784	0	5.84e-05	26.006	Include	Negative Control
FFM-23G7	Longitudinal 4	hemolymph	2021-12-31	MarBTN-N1N2	0	0	0	7482.9	8983.32	7989.06	2021-06-02	2022-01-28	Fulton Fish Market	Waldoboro, ME	54	Mya arenaria	Negative Control	1	8151.76	1	0.000245346	0	0.000122688	28.006	Include	Negative Control
FFM-23G7	Longitudinal 4	hemolymph	2022-01-14	MarBTN-N1N2	0	0	0	20719.2	20634.7	21543.3	2021-06-02	2022-01-28	Fulton Fish Market	Waldoboro, ME	54	Mya arenaria	Negative Control	1	20965.7	1	9.54e-05	0	4.77e-05	30.006	Include	Negative Control
FFM-23G7	Longitudinal 4	hemolymph	2022-01-28	MarBTN-N1N2	0	0	0	24339.2	23728.1	24471.4	2021-06-02	2022-01-28	Fulton Fish Market	Waldoboro, ME	54	Mya arenaria	Negative Control	1	24179.6	1	8.27e-05	0	4.14e-05	32.006	Include	Negative Control
FFM-23G7	Longitudinal 4	hemolymph	2021-11-05	MarBTN-N1N2	0	0	0	12799.2	12780.1	12988.7	2021-06-02	2022-01-28	Fulton Fish Market	Waldoboro, ME	54	Mya arenaria	Negative Control	1	12856	1	0.000155569	0	7.78e-05	20	Include	Negative Control
FFM-23G7	Longitudinal 4	hemolymph	2021-11-19	MarBTN-N1N2	0	0	0	13606.9	13214.1	14527.7	2021-06-02	2022-01-28	Fulton Fish Market	Waldoboro, ME	54	Mya arenaria	Negative Control	1	13782.9	1	0.000145107	0	7.26e-05	22.006	Include	Negative Control
FFM-23G7	Longitudinal 4	hemolymph	2021-12-03	MarBTN-N1N2	0	0	0	8996.37	8352.25	7995.22	2021-06-02	2022-01-28	Fulton Fish Market	Waldoboro, ME	54	Mya arenaria	Negative Control	1	8447.95	1	0.000236744	0	0.000118386	24.006	Include	Negative Control
FFM-23H7	Longitudinal 4	hemolymph	2021-06-04	MarBTN-mt88	25893.3	28988.9	29241.1	3520449	3.5168e+06	3.51616e+06	2021-06-02	2021-10-14	Fulton Fish Market	Waldoboro, ME	67	Mya arenaria	Natural Low-Positive	1	3.5178e+06	28041.1	0.0159424	3	0.00803524	-2	Include	Progression
FFM-23H7	Longitudinal 4	hemolymph	2021-06-18	MarBTN-N1N2	161.585	131.727	123.206	25446.2	24912	24774.5	2021-06-02	2021-10-14	Fulton Fish Market	Waldoboro, ME	67	Mya arenaria	Natural Low-Positive	10	25044.3	138.84	0.0110875	3	0.00557467	0	Include	Progression
FFM-23H7	Longitudinal 4	hemolymph	2021-07-02	MarBTN-N1N2	729.081	683.378	580.665	16799	17898.3	16744.2	2021-06-02	2021-10-14	Fulton Fish Market	Waldoboro, ME	67	Mya arenaria	Natural Low-Positive	1	17147.1	664.375	0.077491	3	0.0403072	2	Include	Progression
FFM-23H7	Longitudinal 4	hemolymph	2021-10-08	MarBTN-N1N2	72050	72510	70530.5	177711	172146	161113	2021-06-02	2021-10-14	Fulton Fish Market	Waldoboro, ME	67	Mya arenaria	Natural Low-Positive	1	170323	71696.8	0.841891	3	0.726953	16	Include	Progression
FFM-23H7	Longitudinal 4	hemolymph	2021-08-27	MarBTN-N1N2	34754.6	33798.5	33446.6	90214.1	87213.1	85965.4	2021-06-02	2021-10-14	Fulton Fish Market	Waldoboro, ME	67	Mya arenaria	Natural Low-Positive	1	87797.5	33999.9	0.774506	3	0.631995	10	Include	Progression
FFM-23H7	Longitudinal 4	hemolymph	2021-07-16	MarBTN-N1N2	3875.03	3771.6	3680.35	28540.2	26269.6	28940.1	2021-06-02	2021-10-14	Fulton Fish Market	Waldoboro, ME	67	Mya arenaria	Natural Low-Positive	1	27916.7	3775.66	0.270495	3	0.1564	4	Include	Progression
FFM-23H7	Longitudinal 4	hemolymph	2021-09-24	MarBTN-N1N2	NA	71413.4	71860.8	205955	192711	211853	2021-06-02	2021-10-14	Fulton Fish Market	Waldoboro, ME	67	Mya arenaria	Natural Low-Positive	1	203506	71637.1	0.704028	2	0.543243	14	Include	Progression
FFM-23H7	Longitudinal 4	hemolymph	2021-07-30	MarBTN-N1N2	9074.69	8844.38	9375.38	35497.7	36975.4	38732.2	2021-06-02	2021-10-14	Fulton Fish Market	Waldoboro, ME	67	Mya arenaria	Natural Low-Positive	1	37068.4	9098.15	0.490884	3	0.325279	6	Include	Progression
FFM-23H7	Longitudinal 4	hemolymph	2021-08-13	MarBTN-N1N2	12829.3	11186.1	10852.3	32587.9	34042.4	32768.4	2021-06-02	2021-10-14	Fulton Fish Market	Waldoboro, ME	67	Mya arenaria	Natural Low-Positive	1	33132.9	11622.6	0.701573	3	0.540325	8	Include	Progression
FFM-23H7	Longitudinal 4	hemolymph	2021-09-10	MarBTN-N1N2	41440.4	39773.3	39887.6	111569	102434	102213	2021-06-02	2021-10-14	Fulton Fish Market	Waldoboro, ME	67	Mya arenaria	Natural Low-Positive	1	105405	40367.1	0.76594	3	0.620667	12	Include	Progression
FFM-24B11	Longitudinal 4	hemolymph	2021-12-03	MarBTN-N1N2	28973.7	31746.5	27479.9	83856.8	87117.2	87723.7	2021-06-02	2022-01-10	Fulton Fish Market	Waldoboro, ME	60	Mya arenaria	Natural Low-Positive	1	86232.6	29400	0.681878	3	0.51731	24.006	Include	Progression
FFM-24B11	Longitudinal 4	hemolymph	2021-10-08	MarBTN-N1N2	2921.48	3012.42	2727.64	44257.5	34876.6	44249.9	2021-06-02	2022-01-10	Fulton Fish Market	Waldoboro, ME	60	Mya arenaria	Natural Low-Positive	1	41128	2887.18	0.1404	3	0.0754999	16	Include	Progression
FFM-24B11	Longitudinal 4	hemolymph	2021-07-02	MarBTN-N1N2	26.5264	25.8891	16.9261	13559.8	16237.9	15085.3	2021-06-02	2022-01-10	Fulton Fish Market	Waldoboro, ME	60	Mya arenaria	Natural Low-Positive	1	14961	23.1139	0.00308989	3	0.00154733	2	Include	Progression
FFM-24B11	Longitudinal 4	hemolymph	2021-07-16	MarBTN-N1N2	24.4454	20.0455	21.382	15021.3	14430.3	14046.1	2021-06-02	2022-01-10	Fulton Fish Market	Waldoboro, ME	60	Mya arenaria	Natural Low-Positive	1	14499.2	21.9576	0.0030288	3	0.0015167	4	Include	Progression
FFM-24B11	Longitudinal 4	hemolymph	2021-07-30	MarBTN-N1N2	99.3601	99.4765	98.9293	35856.8	35596.3	35929.9	2021-06-02	2022-01-10	Fulton Fish Market	Waldoboro, ME	60	Mya arenaria	Natural Low-Positive	1	35794.4	99.2553	0.00554586	3	0.00278064	6	Include	Progression
FFM-24B11	Longitudinal 4	hemolymph	2021-10-22	MarBTN-N1N2	3675.2	3602.23	2865.21	17404	16611.5	16417.7	2021-06-02	2022-01-10	Fulton Fish Market	Waldoboro, ME	60	Mya arenaria	Natural Low-Positive	1	16811	3380.88	0.402222	3	0.251738	18	Include	Progression
FFM-24B11	Longitudinal 4	hemolymph	2021-09-10	MarBTN-N1N2	211.864	263.62	224.618	14444.5	14068.5	14055.5	2021-06-02	2022-01-10	Fulton Fish Market	Waldoboro, ME	60	Mya arenaria	Natural Low-Positive	1	14189.5	233.367	0.032893	3	0.0167215	12	Include	Progression
FFM-24B11	Longitudinal 4	hemolymph	2021-11-05	MarBTN-N1N2	6172	6453.62	5849.98	22229.6	22473.3	22205.8	2021-06-02	2022-01-10	Fulton Fish Market	Waldoboro, ME	60	Mya arenaria	Natural Low-Positive	1	22302.9	6158.53	0.552263	3	0.381466	20	Include	Progression
FFM-24B11	Longitudinal 4	hemolymph	2021-12-31	MarBTN-N1N2	74811	81916	73140.2	181311	192374	156261	2021-06-02	2022-01-10	Fulton Fish Market	Waldoboro, ME	60	Mya arenaria	Natural Low-Positive	1	176649	76622.4	0.867512	3	0.766023	28.006	Include	Progression
FFM-24B11	Longitudinal 4	hemolymph	2021-12-17	MarBTN-N1N2	45666.9	38675.4	34072	116002	108487	101883	2021-06-02	2022-01-10	Fulton Fish Market	Waldoboro, ME	60	Mya arenaria	Natural Low-Positive	1	108791	39471.4	0.725641	3	0.569417	26.006	Include	Progression
FFM-24B11	Longitudinal 4	hemolymph	2021-09-24	MarBTN-N1N2	336.639	405.11	365.97	9137.83	8261.24	8535.71	2021-06-02	2022-01-10	Fulton Fish Market	Waldoboro, ME	60	Mya arenaria	Natural Low-Positive	1	8644.93	369.24	0.0854234	3	0.0446174	14	Include	Progression
FFM-24B11	Longitudinal 4	hemolymph	2021-06-04	MarBTN-N1N2	90.2535	49.7939	80.3803	86570.3	86252.7	86932.5	2021-06-02	2022-01-10	Fulton Fish Market	Waldoboro, ME	60	Mya arenaria	Natural Low-Positive	10	86585.2	73.4759	0.00169719	3	0.000849318	-2	Include	Progression
FFM-24B11	Longitudinal 4	hemolymph	2021-06-18	MarBTN-N1N2	14.8169	10.264	7.54422	30458.4	28853.8	27212.3	2021-06-02	2022-01-10	Fulton Fish Market	Waldoboro, ME	60	Mya arenaria	Natural Low-Positive	10	28841.5	10.875	0.000754124	3	0.000377204	0	Include	Progression
FFM-24B11	Longitudinal 4	hemolymph	2021-08-27	MarBTN-N1N2	162.144	125.025	186.558	10764.8	10448.4	10266	2021-06-02	2022-01-10	Fulton Fish Market	Waldoboro, ME	60	Mya arenaria	Natural Low-Positive	1	10493.1	157.909	0.0300978	3	0.0152788	10	Include	Progression
FFM-24B11	Longitudinal 4	hemolymph	2021-08-13	MarBTN-N1N2	37.6656	36.1527	35.3784	7490.79	7746.5	7529.6	2021-06-02	2022-01-10	Fulton Fish Market	Waldoboro, ME	60	Mya arenaria	Natural Low-Positive	1	7588.96	36.3989	0.00959259	3	0.00481941	8	Include	Progression
FFM-24B11	Longitudinal 4	hemolymph	2021-11-19	MarBTN-N1N2	13795.1	15339.7	13077.8	56342.2	55866.8	52957.2	2021-06-02	2022-01-10	Fulton Fish Market	Waldoboro, ME	60	Mya arenaria	Natural Low-Positive	1	55055.4	14070.9	0.511154	3	0.343322	22.006	Include	Progression
FFM-24D2	Longitudinal 4	hemolymph	2021-07-16	MarBTN-N1N2	90.4062	92.857	88.3716	6107.5	5851.53	5903.27	2021-06-02	2022-01-24	Fulton Fish Market	Waldoboro, ME	54	Mya arenaria	Natural Low-Positive	1	5954.1	90.545	0.0304143	3	0.015442	4	Include	Progression
FFM-24D2	Longitudinal 4	hemolymph	2021-08-13	MarBTN-N1N2	213.746	178.66	223.59	22513	22291.1	22369.5	2021-06-02	2022-01-24	Fulton Fish Market	Waldoboro, ME	54	Mya arenaria	Natural Low-Positive	1	22391.2	205.332	0.0183404	3	0.00925508	8	Include	Progression
FFM-24D2	Longitudinal 4	hemolymph	2021-11-19	MarBTN-N1N2	6395.76	6176.4	5807.59	51433	49580.6	51738.3	2021-06-02	2022-01-24	Fulton Fish Market	Waldoboro, ME	54	Mya arenaria	Natural Low-Positive	1	50917.3	6126.59	0.240649	3	0.136783	22.006	Include	Progression
FFM-24D2	Longitudinal 4	hemolymph	2022-01-14	MarBTN-N1N2	3501	3469.86	3448.47	40123.7	39302.5	41553.6	2021-06-02	2022-01-24	Fulton Fish Market	Waldoboro, ME	54	Mya arenaria	Natural Low-Positive	1	40326.6	3473.11	0.172249	3	0.0942411	30.006	Include	Progression
FFM-24D2	Longitudinal 4	hemolymph	2021-09-10	MarBTN-N1N2	1123.01	1040.72	867.158	22281.8	18029.9	18930.9	2021-06-02	2022-01-24	Fulton Fish Market	Waldoboro, ME	54	Mya arenaria	Natural Low-Positive	1	19747.5	1010.3	0.102321	3	0.0539192	12	Include	Progression
FFM-24D2	Longitudinal 4	hemolymph	2021-06-04	MarBTN-N1N2	1715.58	1950.01	1889.9	194319	184411	213922	2021-06-02	2022-01-24	Fulton Fish Market	Waldoboro, ME	54	Mya arenaria	Natural Low-Positive	10	197551	1851.83	0.0187479	3	0.00946265	-2	Include	Progression
FFM-24D2	Longitudinal 4	hemolymph	2021-07-02	MarBTN-N1N2	141.293	128.478	168.098	11670.9	11998.5	11793.3	2021-06-02	2022-01-24	Fulton Fish Market	Waldoboro, ME	54	Mya arenaria	Natural Low-Positive	1	11820.9	145.956	0.0246945	3	0.0125016	2	Include	Progression
FFM-24D2	Longitudinal 4	hemolymph	2021-12-03	MarBTN-N1N2	337.425	322.702	297.749	2550.04	2539.46	2556.42	2021-06-02	2022-01-24	Fulton Fish Market	Waldoboro, ME	54	Mya arenaria	Natural Low-Positive	1	2548.64	319.292	0.250559	3	0.143222	24.006	Include	Progression
FFM-24D2	Longitudinal 4	hemolymph	2021-12-17	MarBTN-N1N2	11072.8	10648.2	10865	78719	79845.3	78916.8	2021-06-02	2022-01-24	Fulton Fish Market	Waldoboro, ME	54	Mya arenaria	Natural Low-Positive	1	79160.4	10862	0.27443	3	0.159037	26.006	Include	Progression
FFM-24D2	Longitudinal 4	hemolymph	2021-12-31	MarBTN-N1N2	11766.3	12578.9	12974.2	58821.6	60411.8	59169.8	2021-06-02	2022-01-24	Fulton Fish Market	Waldoboro, ME	54	Mya arenaria	Natural Low-Positive	1	59467.7	12439.8	0.418371	3	0.264519	28.006	Include	Progression
FFM-24D2	Longitudinal 4	hemolymph	2021-10-22	MarBTN-N1N2	169.047	204.499	160.434	8659.46	8794.52	8621.7	2021-06-02	2022-01-24	Fulton Fish Market	Waldoboro, ME	54	Mya arenaria	Natural Low-Positive	1	8691.89	177.993	0.0409562	3	0.0209062	18	Include	Progression
FFM-24D2	Longitudinal 4	hemolymph	2021-09-24	MarBTN-N1N2	1660.49	1659.89	1799.68	22193.6	21062	20531.7	2021-06-02	2022-01-24	Fulton Fish Market	Waldoboro, ME	54	Mya arenaria	Natural Low-Positive	1	21262.4	1706.69	0.160536	3	0.087273	14	Include	Progression
FFM-24D2	Longitudinal 4	hemolymph	2021-10-08	MarBTN-N1N2	6850.58	6552.69	6944.09	71191.2	71163.9	72560.1	2021-06-02	2022-01-24	Fulton Fish Market	Waldoboro, ME	54	Mya arenaria	Natural Low-Positive	1	71638.4	6782.45	0.189352	3	0.104577	16	Include	Progression
FFM-24D2	Longitudinal 4	hemolymph	2021-08-27	MarBTN-N1N2	857.734	818.195	750.657	13368.1	14495.6	12535.8	2021-06-02	2022-01-24	Fulton Fish Market	Waldoboro, ME	54	Mya arenaria	Natural Low-Positive	1	13466.5	808.862	0.120129	3	0.063903	10	Include	Progression
FFM-24D2	Longitudinal 4	hemolymph	2021-07-30	MarBTN-N1N2	444.47	423.044	387.646	23085	22601.2	22291.8	2021-06-02	2022-01-24	Fulton Fish Market	Waldoboro, ME	54	Mya arenaria	Natural Low-Positive	1	22659.4	418.387	0.0369283	3	0.0188115	6	Include	Progression
FFM-24D2	Longitudinal 4	hemolymph	2021-11-05	MarBTN-N1N2	7389.71	7495.21	7248.99	82398.6	86676	82009.2	2021-06-02	2022-01-24	Fulton Fish Market	Waldoboro, ME	54	Mya arenaria	Natural Low-Positive	1	83694.6	7377.97	0.176307	3	0.0966758	20	Include	Progression
FFM-24D2	Longitudinal 4	hemolymph	2021-06-18	MarBTN-N1N2	60.4412	55.8859	44.5136	17451.9	16475.7	19286.1	2021-06-02	2022-01-24	Fulton Fish Market	Waldoboro, ME	54	Mya arenaria	Natural Low-Positive	10	17737.9	53.6135	0.00604508	3	0.0030317	0	Include	Progression
FFM-24E10	Longitudinal 5	hemolymph	2021-08-10	MarBTN-N1N2	0	0	0	10678.6	10404.9	10475	2021-06-29	2022-05-02	Fulton Fish Market	St. George, ME	56	Mya arenaria	Negative Control	1	10519.5	1	0.000190123	0	9.51e-05	0	Include	Negative Control
FFM-24E10	Longitudinal 5	hemolymph	2021-12-28	MarBTN-N1N2	0	0	0	5233.43	5547.64	5776.6	2021-06-29	2022-05-02	Fulton Fish Market	St. George, ME	56	Mya arenaria	Negative Control	1	5519.22	1	0.00036237	0	0.000181218	20.006	Include	Negative Control
FFM-24E10	Longitudinal 5	hemolymph	2022-01-11	MarBTN-N1N2	0	0	0	11489.3	11021.2	10550.5	2021-06-29	2022-05-02	Fulton Fish Market	St. George, ME	56	Mya arenaria	Negative Control	1	11020.3	1	0.000181483	0	9.07e-05	22.006	Include	Negative Control
FFM-24E10	Longitudinal 5	hemolymph	2022-01-25	MarBTN-N1N2	0	0	0	11309.9	11483.6	10755.1	2021-06-29	2022-05-02	Fulton Fish Market	St. George, ME	56	Mya arenaria	Negative Control	1	11182.8	1	0.000178845	0	8.94e-05	24.006	Include	Negative Control
FFM-24E10	Longitudinal 5	hemolymph	2021-10-05	MarBTN-N1N2	0	0	0	21449.7	21078.2	21225.1	2021-06-29	2022-05-02	Fulton Fish Market	St. George, ME	56	Mya arenaria	Negative Control	1	21251	1	9.41e-05	0	4.71e-05	8	Include	Negative Control
FFM-24E10	Longitudinal 5	hemolymph	2022-02-08	MarBTN-N1N2	0	0	0	3289.35	2927.18	2955.03	2021-06-29	2022-05-02	Fulton Fish Market	St. George, ME	56	Mya arenaria	Negative Control	1	3057.19	1	0.000654196	0	0.000327205	26.006	Include	Negative Control
FFM-24E10	Longitudinal 5	hemolymph	2022-02-22	MarBTN-N1N2	0	0	0	10663.9	9604.71	10043.2	2021-06-29	2022-05-02	Fulton Fish Market	St. George, ME	56	Mya arenaria	Negative Control	1	10103.9	1	0.000197943	0	9.9e-05	28.006	Include	Negative Control
FFM-24E10	Longitudinal 5	hemolymph	2022-03-08	MarBTN-N1N2	0	0	0	9934.78	10537.7	10968.4	2021-06-29	2022-05-02	Fulton Fish Market	St. George, ME	56	Mya arenaria	Negative Control	1	10480.3	1	0.000190834	0	9.54e-05	30.006	Include	Negative Control
FFM-24E10	Longitudinal 5	hemolymph	2022-03-22	MarBTN-N1N2	0	0	0	29093.5	27528.5	27590.2	2021-06-29	2022-05-02	Fulton Fish Market	St. George, ME	56	Mya arenaria	Negative Control	1	28070.7	1	7.12e-05	0	3.56e-05	32	Include	Negative Control
FFM-24E10	Longitudinal 5	hemolymph	2022-04-05	MarBTN-N1N2	0	0	0	19197.6	17231.7	19304.4	2021-06-29	2022-05-02	Fulton Fish Market	St. George, ME	56	Mya arenaria	Negative Control	1	18577.9	1	0.000107655	0	5.38e-05	34	Include	Negative Control
FFM-24E10	Longitudinal 5	hemolymph	2022-04-19	MarBTN-N1N2	0	0	0	11646	11282.1	11249.6	2021-06-29	2022-05-02	Fulton Fish Market	St. George, ME	56	Mya arenaria	Negative Control	1	11392.6	1	0.000175553	0	8.78e-05	36	Include	Negative Control
FFM-24E10	Longitudinal 5	hemolymph	2021-09-08	MarBTN-N1N2	0	0	0	29499.1	29799	30376.9	2021-06-29	2022-05-02	Fulton Fish Market	St. George, ME	56	Mya arenaria	Negative Control	1	29891.7	1	6.69e-05	0	3.35e-05	4.14286	Include	Negative Control
FFM-24E10	Longitudinal 5	hemolymph	2021-08-24	MarBTN-N1N2	0	0	0	9786.59	9600.79	10482.5	2021-06-29	2022-05-02	Fulton Fish Market	St. George, ME	56	Mya arenaria	Negative Control	1	9956.64	1	0.000200871	0	0.000100446	2	Include	Negative Control
FFM-24E10	Longitudinal 5	hemolymph	2021-07-02	MarBTN-N1N2	0	0	0	8711.17	9089.95	8266.4	2021-06-29	2022-05-02	Fulton Fish Market	St. George, ME	56	Mya arenaria	Negative Control	1	8689.17	1	0.000230172	0	0.000115099	-5.57143	Include	Negative Control
FFM-24E10	Longitudinal 5	hemolymph	2021-11-02	MarBTN-N1N2	0	0	0	6408.13	5733.89	5655.19	2021-06-29	2022-05-02	Fulton Fish Market	St. George, ME	56	Mya arenaria	Negative Control	1	5932.4	1	0.000337131	0	0.000168594	12	Include	Negative Control
FFM-24E10	Longitudinal 5	hemolymph	2021-10-19	MarBTN-N1N2	0	0	0	15895.6	16722.8	15536.9	2021-06-29	2022-05-02	Fulton Fish Market	St. George, ME	56	Mya arenaria	Negative Control	1	16051.7	1	0.000124597	0	6.23e-05	10	Include	Negative Control
FFM-24E10	Longitudinal 5	hemolymph	2021-09-21	MarBTN-N1N2	0	0	0	6057.9	5586.79	5579.46	2021-06-29	2022-05-02	Fulton Fish Market	St. George, ME	56	Mya arenaria	Negative Control	1	5741.38	1	0.000348348	0	0.000174204	6	Include	Negative Control
FFM-24E10	Longitudinal 5	hemolymph	2021-12-14	MarBTN-N1N2	0	0	0	4603.3	4645.66	4485.03	2021-06-29	2022-05-02	Fulton Fish Market	St. George, ME	56	Mya arenaria	Negative Control	1	4577.99	1	0.000436873	0	0.000218484	18.006	Include	Negative Control
FFM-24E10	Longitudinal 5	hemolymph	2021-11-30	MarBTN-N1N2	0	0	0	5716.16	6239.1	5974.05	2021-06-29	2022-05-02	Fulton Fish Market	St. George, ME	56	Mya arenaria	Negative Control	1	5976.44	1	0.000334648	0	0.000167352	16.006	Include	Negative Control
FFM-24E10	Longitudinal 5	hemolymph	2022-05-03	MarBTN-N1N2	0	0	0	23510.1	24490	25113.4	2021-06-29	2022-05-02	Fulton Fish Market	St. George, ME	56	Mya arenaria	Negative Control	1	24371.2	1	8.21e-05	0	4.1e-05	38	Include	Negative Control
FFM-24E10	Longitudinal 5	hemolymph	2021-11-16	MarBTN-N1N2	0	0	0	11359	10643.9	10828.5	2021-06-29	2022-05-02	Fulton Fish Market	St. George, ME	56	Mya arenaria	Negative Control	1	10943.8	1	0.000182752	0	9.14e-05	14.006	Include	Negative Control
FFM-24E7	Longitudinal 5	hemolymph	2021-07-02	MarBTN-mt88	5.14635	24.8205	0.775808	624905	614208	613624	2021-06-29	2022-05-12	Fulton Fish Market	St. George, ME	52	Mya arenaria	Negative Control	1	617579	10.2475	3.32e-05	3	1.66e-05	-5.57143	Include	Negative Control
FFM-24E7	Longitudinal 5	hemolymph	2021-12-28	MarBTN-N1N2	0	0	0	41829.4	40419.8	38085.6	2021-06-29	2022-05-12	Fulton Fish Market	St. George, ME	52	Mya arenaria	Negative Control	1	40111.6	1	4.99e-05	0	2.49e-05	20.006	Include	Negative Control
FFM-24E7	Longitudinal 5	hemolymph	2022-01-11	MarBTN-N1N2	0	0	0	62336.7	67435.6	63850.9	2021-06-29	2022-05-12	Fulton Fish Market	St. George, ME	52	Mya arenaria	Negative Control	1	64541	1	3.1e-05	0	1.55e-05	22.006	Include	Negative Control
FFM-24E7	Longitudinal 5	hemolymph	2022-01-25	MarBTN-N1N2	0	0	0	62719.6	65501.5	63514.7	2021-06-29	2022-05-12	Fulton Fish Market	St. George, ME	52	Mya arenaria	Negative Control	1	63911.9	1	3.13e-05	0	1.56e-05	24.006	Include	Negative Control
FFM-24E7	Longitudinal 5	hemolymph	2022-02-08	MarBTN-N1N2	0	0	0	50464.5	51259.5	51130.5	2021-06-29	2022-05-12	Fulton Fish Market	St. George, ME	52	Mya arenaria	Negative Control	1	50951.5	1	3.93e-05	0	1.96e-05	26.006	Include	Negative Control
FFM-24E7	Longitudinal 5	hemolymph	2022-02-22	MarBTN-N1N2	0	0	0	26437.7	27435	26716.6	2021-06-29	2022-05-12	Fulton Fish Market	St. George, ME	52	Mya arenaria	Negative Control	1	26863.1	1	7.45e-05	0	3.72e-05	28.006	Include	Negative Control
FFM-24E7	Longitudinal 5	hemolymph	2022-03-08	MarBTN-N1N2	0	0	0	46559	43656.4	42394.2	2021-06-29	2022-05-12	Fulton Fish Market	St. George, ME	52	Mya arenaria	Negative Control	1	44203.2	1	4.52e-05	0	2.26e-05	30.006	Include	Negative Control
FFM-24E7	Longitudinal 5	hemolymph	2022-03-22	MarBTN-N1N2	0	0	0	27255.6	27945.4	27517.7	2021-06-29	2022-05-12	Fulton Fish Market	St. George, ME	52	Mya arenaria	Negative Control	1	27572.9	1	7.25e-05	0	3.63e-05	32	Include	Negative Control
FFM-24E7	Longitudinal 5	hemolymph	2022-04-05	MarBTN-N1N2	0	0	0	28437.7	25928.7	26647.6	2021-06-29	2022-05-12	Fulton Fish Market	St. George, ME	52	Mya arenaria	Negative Control	1	27004.7	1	7.41e-05	0	3.7e-05	34	Include	Negative Control
FFM-24E7	Longitudinal 5	hemolymph	2022-04-19	MarBTN-N1N2	0	0	0	51026.9	51221.7	47811.1	2021-06-29	2022-05-12	Fulton Fish Market	St. George, ME	52	Mya arenaria	Negative Control	1	50019.9	1	4e-05	0	2e-05	36	Include	Negative Control
FFM-24E7	Longitudinal 5	hemolymph	2021-08-10	MarBTN-N1N2	0	0	0	42749.1	41329.6	40766.3	2021-06-29	2022-05-12	Fulton Fish Market	St. George, ME	52	Mya arenaria	Negative Control	1	41615	1	4.81e-05	0	2.4e-05	0	Include	Negative Control
FFM-24E7	Longitudinal 5	hemolymph	2021-08-24	MarBTN-N1N2	0	0	5.07889	19170.5	19508.6	19616.3	2021-06-29	2022-05-12	Fulton Fish Market	St. George, ME	52	Mya arenaria	Negative Control	1	19431.8	1.69296	0.000174247	1	8.71e-05	2	Include	Negative Control
FFM-24E7	Longitudinal 5	hemolymph	2021-09-08	MarBTN-N1N2	0	0	0	81701.2	85033.9	77518.2	2021-06-29	2022-05-12	Fulton Fish Market	St. George, ME	52	Mya arenaria	Negative Control	1	81417.7	1	2.46e-05	0	1.23e-05	4.14286	Include	Negative Control
FFM-24E7	Longitudinal 5	hemolymph	2021-09-21	MarBTN-N1N2	0	0	0.468273	56996.4	59588.5	57387	2021-06-29	2022-05-12	Fulton Fish Market	St. George, ME	52	Mya arenaria	Negative Control	1	57990.6	1	3.45e-05	1	1.72e-05	6	Include	Negative Control
FFM-24E7	Longitudinal 5	hemolymph	2021-10-05	MarBTN-N1N2	0	0	0	44459.8	45969.7	47651.7	2021-06-29	2022-05-12	Fulton Fish Market	St. George, ME	52	Mya arenaria	Negative Control	1	46027.1	1	4.35e-05	0	2.17e-05	8	Include	Negative Control
FFM-24E7	Longitudinal 5	hemolymph	2021-10-19	MarBTN-N1N2	0	0	0	46155.7	47614.9	45899.5	2021-06-29	2022-05-12	Fulton Fish Market	St. George, ME	52	Mya arenaria	Negative Control	1	46556.7	1	4.3e-05	0	2.15e-05	10	Include	Negative Control
FFM-24E7	Longitudinal 5	hemolymph	2021-11-02	MarBTN-N1N2	0	0	0	21915	23419	22005.7	2021-06-29	2022-05-12	Fulton Fish Market	St. George, ME	52	Mya arenaria	Negative Control	1	22446.6	1	8.91e-05	0	4.46e-05	12	Include	Negative Control
FFM-24E7	Longitudinal 5	hemolymph	2021-11-16	MarBTN-N1N2	0	0	0	50290.3	52849.7	51091.3	2021-06-29	2022-05-12	Fulton Fish Market	St. George, ME	52	Mya arenaria	Negative Control	1	51410.4	1	3.89e-05	0	1.95e-05	14.006	Include	Negative Control
FFM-24E7	Longitudinal 5	hemolymph	2021-11-30	MarBTN-N1N2	0	0	0	111401	125012	105435	2021-06-29	2022-05-12	Fulton Fish Market	St. George, ME	52	Mya arenaria	Negative Control	1	113950	1	1.76e-05	0	8.78e-06	16.006	Include	Negative Control
FFM-24E7	Longitudinal 5	hemolymph	2021-12-14	MarBTN-N1N2	0	0	0	30835.5	28626.9	26604.7	2021-06-29	2022-05-12	Fulton Fish Market	St. George, ME	52	Mya arenaria	Negative Control	1	28689	1	6.97e-05	0	3.49e-05	18.006	Include	Negative Control
FFM-24E7	Longitudinal 5	hemolymph	2022-05-03	MarBTN-N1N2	0	0	0	36349.3	37030.5	36863.8	2021-06-29	2022-05-12	Fulton Fish Market	St. George, ME	52	Mya arenaria	Negative Control	1	36747.9	1	5.44e-05	0	2.72e-05	38	Include	Negative Control
FFM-24F10	Longitudinal 5	hemolymph	2022-05-17	MarBTN-N1N2	259.309	225.016	206.048	37348.9	36562.3	34763.8	2021-06-29	2022-08-15	Fulton Fish Market	St. George, ME	63	Mya arenaria	Negative Control	1	36225	230.125	0.0127053	3	0.00639326	40	Include	Negative Control
FFM-24F10	Longitudinal 5	hemolymph	2022-03-08	MarBTN-N1N2	12.7878	14.2748	24.8691	45696.3	42449.5	44139.4	2021-06-29	2022-08-15	Fulton Fish Market	St. George, ME	63	Mya arenaria	Negative Control	1	44095.1	17.3105	0.000785147	3	0.000392728	30.006	Include	Negative Control
FFM-24F10	Longitudinal 5	hemolymph	2022-05-31	MarBTN-N1N2	119.797	122.983	121.553	19128.8	16941.4	15880.6	2021-06-29	2022-08-15	Fulton Fish Market	St. George, ME	63	Mya arenaria	Negative Control	1	17317	121.445	0.0140261	3	0.00706257	42	Include	Negative Control
FFM-24F10	Longitudinal 5	hemolymph	2022-06-14	MarBTN-N1N2	4397.48	4549.2	3911.58	35597.1	35925.4	34881.9	2021-06-29	2022-08-15	Fulton Fish Market	St. George, ME	63	Mya arenaria	Negative Control	1	35468.1	4286.09	0.241687	3	0.137454	44	Include	Negative Control
FFM-24F10	Longitudinal 5	hemolymph	2022-06-28	MarBTN-N1N2	110.93	121.624	125.778	73148.8	67021.3	76679.7	2021-06-29	2022-08-15	Fulton Fish Market	St. George, ME	63	Mya arenaria	Negative Control	1	72283.2	119.444	0.00330489	3	0.00165518	46	Include	Negative Control
FFM-24F10	Longitudinal 5	hemolymph	2022-07-12	MarBTN-N1N2	234.805	239.758	241.53	9111.99	9902.08	10264.7	2021-06-29	2022-08-15	Fulton Fish Market	St. George, ME	63	Mya arenaria	Negative Control	1	9759.59	238.698	0.0489155	3	0.0250709	48	Include	Negative Control
FFM-24F10	Longitudinal 5	hemolymph	2022-07-26	MarBTN-N1N2	7.19149	4.32005	6.0355	980.568	883.666	923.776	2021-06-29	2022-08-15	Fulton Fish Market	St. George, ME	63	Mya arenaria	Negative Control	1	929.337	5.84901	0.0125875	3	0.00633361	50	Include	Negative Control
FFM-24F10	Longitudinal 5	hemolymph	2022-08-09	MarBTN-N1N2	1217.27	1222.78	1234.47	45617.3	44473	42290	2021-06-29	2022-08-15	Fulton Fish Market	St. George, ME	63	Mya arenaria	Negative Control	1	44126.8	1224.84	0.0555147	3	0.0285498	52	Include	Negative Control
FFM-24F10	Longitudinal 5	hemolymph	2021-08-10	MarBTN-N1N2	0	0	0	25295.2	24578.3	22537.4	2021-06-29	2022-08-15	Fulton Fish Market	St. George, ME	63	Mya arenaria	Negative Control	1	24137	1	8.29e-05	0	4.14e-05	0	Include	Negative Control
FFM-24F10	Longitudinal 5	hemolymph	2021-08-24	MarBTN-N1N2	0	0	0	82338.9	81043.8	80506.9	2021-06-29	2022-08-15	Fulton Fish Market	St. George, ME	63	Mya arenaria	Negative Control	1	81296.5	1	2.46e-05	0	1.23e-05	2	Include	Negative Control
FFM-24F10	Longitudinal 5	hemolymph	2021-09-08	MarBTN-N1N2	0	0	0	106026	107735	103107	2021-06-29	2022-08-15	Fulton Fish Market	St. George, ME	63	Mya arenaria	Negative Control	1	105623	1	1.89e-05	0	9.47e-06	4.14286	Include	Negative Control
FFM-24F10	Longitudinal 5	hemolymph	2021-09-21	MarBTN-N1N2	0	0	0	65542	63803.6	64127.5	2021-06-29	2022-08-15	Fulton Fish Market	St. George, ME	63	Mya arenaria	Negative Control	1	64491	1	3.1e-05	0	1.55e-05	6	Include	Negative Control
FFM-24F10	Longitudinal 5	hemolymph	2021-07-02	MarBTN-N1N2	2.59696	0	0	19505.8	19698.7	18532.1	2021-06-29	2022-08-15	Fulton Fish Market	St. George, ME	63	Mya arenaria	Negative Control	1	19245.5	1	0.00010392	1	5.2e-05	-5.57143	Include	Negative Control
FFM-24F10	Longitudinal 5	hemolymph	2021-10-19	MarBTN-N1N2	0	0	0	50525	54441.1	47752.2	2021-06-29	2022-08-15	Fulton Fish Market	St. George, ME	63	Mya arenaria	Negative Control	1	50906.1	1	3.93e-05	0	1.96e-05	10	Include	Negative Control
FFM-24F10	Longitudinal 5	hemolymph	2021-11-02	MarBTN-N1N2	0	0	0	38571.6	39100.8	36094.3	2021-06-29	2022-08-15	Fulton Fish Market	St. George, ME	63	Mya arenaria	Negative Control	1	37922.2	1	5.27e-05	0	2.64e-05	12	Include	Negative Control
FFM-24F10	Longitudinal 5	hemolymph	2021-11-16	MarBTN-N1N2	0	0	0	107907	110640	105410	2021-06-29	2022-08-15	Fulton Fish Market	St. George, ME	63	Mya arenaria	Negative Control	1	107986	1	1.85e-05	0	9.26e-06	14.006	Include	Negative Control
FFM-24F10	Longitudinal 5	hemolymph	2021-11-30	MarBTN-N1N2	0	0	0	53944.3	53413.4	51916.2	2021-06-29	2022-08-15	Fulton Fish Market	St. George, ME	63	Mya arenaria	Negative Control	1	53091.3	1	3.77e-05	0	1.88e-05	16.006	Include	Negative Control
FFM-24F10	Longitudinal 5	hemolymph	2021-10-05	MarBTN-N1N2	0	0	0	24087.3	22835.4	21782.1	2021-06-29	2022-08-15	Fulton Fish Market	St. George, ME	63	Mya arenaria	Negative Control	1	22901.6	1	8.73e-05	0	4.37e-05	8	Include	Negative Control
FFM-24F10	Longitudinal 5	hemolymph	2021-12-14	MarBTN-N1N2	0	0.973601	1.71553	53932.6	54328.4	51463	2021-06-29	2022-08-15	Fulton Fish Market	St. George, ME	63	Mya arenaria	Negative Control	1	53241.3	1	3.76e-05	2	1.88e-05	18.006	Include	Negative Control
FFM-24F10	Longitudinal 5	hemolymph	2021-12-28	MarBTN-N1N2	0	1.52521	1.47484	97785.1	108310	90056.6	2021-06-29	2022-08-15	Fulton Fish Market	St. George, ME	63	Mya arenaria	Negative Control	1	98717.2	1.00002	2.03e-05	2	1.01e-05	20.006	Include	Negative Control
FFM-24F10	Longitudinal 5	hemolymph	2022-01-11	MarBTN-N1N2	9.18711	5.59078	10.2681	104432	99626.9	97486.9	2021-06-29	2022-08-15	Fulton Fish Market	St. George, ME	63	Mya arenaria	Negative Control	1	100515	8.34868	0.000166118	3	8.31e-05	22.006	Include	Negative Control
FFM-24F10	Longitudinal 5	hemolymph	2022-01-25	MarBTN-N1N2	2.51105	4.73535	3.39312	39717	38234	37982.7	2021-06-29	2022-08-15	Fulton Fish Market	St. George, ME	63	Mya arenaria	Negative Control	1	38644.6	3.54651	0.000183545	3	9.18e-05	24.006	Include	Negative Control
FFM-24F10	Longitudinal 5	hemolymph	2022-02-08	MarBTN-N1N2	0.984634	6.6372	5.68268	14038.7	14430.1	13395.3	2021-06-29	2022-08-15	Fulton Fish Market	St. George, ME	63	Mya arenaria	Negative Control	1	13954.7	4.43484	0.000635605	3	0.000317904	26.006	Include	Negative Control
FFM-24F10	Longitudinal 5	hemolymph	2022-02-22	MarBTN-N1N2	24.0281	32.6625	22.4895	47612.8	48815.9	47884.4	2021-06-29	2022-08-15	Fulton Fish Market	St. George, ME	63	Mya arenaria	Negative Control	1	48104.4	26.3934	0.00109734	3	0.00054897	28.006	Include	Negative Control
FFM-24F10	Longitudinal 5	hemolymph	2022-03-22	MarBTN-N1N2	29.7517	36.382	35.2488	119671	112824	115086	2021-06-29	2022-08-15	Fulton Fish Market	St. George, ME	63	Mya arenaria	Negative Control	1	115860	33.7942	0.00058336	3	0.000291765	32	Include	Negative Control
FFM-24F10	Longitudinal 5	hemolymph	2022-04-05	MarBTN-N1N2	63.0351	54.9002	42.2651	104882	72222	62834.6	2021-06-29	2022-08-15	Fulton Fish Market	St. George, ME	63	Mya arenaria	Negative Control	1	79979.6	53.4002	0.00133534	3	0.000668119	34	Include	Negative Control
FFM-24F10	Longitudinal 5	hemolymph	2022-04-19	MarBTN-N1N2	73.7006	92.1305	54.0936	163102	156990	147045	2021-06-29	2022-08-15	Fulton Fish Market	St. George, ME	63	Mya arenaria	Negative Control	1	155712	73.3082	0.000941586	3	0.000471015	36	Include	Negative Control
FFM-24F10	Longitudinal 5	hemolymph	2022-05-03	MarBTN-N1N2	153.531	127.063	108.785	13434.1	11519	16679.4	2021-06-29	2022-08-15	Fulton Fish Market	St. George, ME	63	Mya arenaria	Negative Control	1	13877.5	129.793	0.0187055	3	0.00944105	38	Include	Negative Control
FFM-24F2	Longitudinal 5	hemolymph	2021-11-02	MarBTN-N1N2	0	0	0	27264.8	25397.2	26855.9	2021-06-29	2022-05-09	Fulton Fish Market	St. George, ME	53	Mya arenaria	Negative Control	1	26506	1	7.55e-05	0	3.77e-05	12	Include	Negative Control
FFM-24F2	Longitudinal 5	hemolymph	2021-11-16	MarBTN-N1N2	0	0	0	26216.4	26147.5	26813.1	2021-06-29	2022-05-09	Fulton Fish Market	St. George, ME	53	Mya arenaria	Negative Control	1	26392.3	1	7.58e-05	0	3.79e-05	14.006	Include	Negative Control
FFM-24F2	Longitudinal 5	hemolymph	2021-11-30	MarBTN-N1N2	0	0	0	16662.6	17333.2	16736.3	2021-06-29	2022-05-09	Fulton Fish Market	St. George, ME	53	Mya arenaria	Negative Control	1	16910.7	1	0.000118268	0	5.91e-05	16.006	Include	Negative Control
FFM-24F2	Longitudinal 5	hemolymph	2021-12-14	MarBTN-N1N2	0	0	0	32313.5	31743.7	32890	2021-06-29	2022-05-09	Fulton Fish Market	St. George, ME	53	Mya arenaria	Negative Control	1	32315.7	1	6.19e-05	0	3.09e-05	18.006	Include	Negative Control
FFM-24F2	Longitudinal 5	hemolymph	2021-12-28	MarBTN-N1N2	0	0	0	31093.8	32105	33452.8	2021-06-29	2022-05-09	Fulton Fish Market	St. George, ME	53	Mya arenaria	Negative Control	1	32217.2	1	6.21e-05	0	3.1e-05	20.006	Include	Negative Control
FFM-24F2	Longitudinal 5	hemolymph	2022-01-11	MarBTN-N1N2	0	0	0	15431.9	13750.9	15652.6	2021-06-29	2022-05-09	Fulton Fish Market	St. George, ME	53	Mya arenaria	Negative Control	1	14945.1	1	0.000133823	0	6.69e-05	22.006	Include	Negative Control
FFM-24F2	Longitudinal 5	hemolymph	2022-01-25	MarBTN-N1N2	0	0	0	51373.1	51187.6	53846	2021-06-29	2022-05-09	Fulton Fish Market	St. George, ME	53	Mya arenaria	Negative Control	1	52135.6	1	3.84e-05	0	1.92e-05	24.006	Include	Negative Control
FFM-24F2	Longitudinal 5	hemolymph	2022-02-08	MarBTN-N1N2	0	0	0	14972.5	16017.1	16337.1	2021-06-29	2022-05-09	Fulton Fish Market	St. George, ME	53	Mya arenaria	Negative Control	1	15775.6	1	0.000126778	0	6.34e-05	26.006	Include	Negative Control
FFM-24F2	Longitudinal 5	hemolymph	2022-02-22	MarBTN-N1N2	0	0	0	57803	58446.5	60155.1	2021-06-29	2022-05-09	Fulton Fish Market	St. George, ME	53	Mya arenaria	Negative Control	1	58801.5	1	3.4e-05	0	1.7e-05	28.006	Include	Negative Control
FFM-24F2	Longitudinal 5	hemolymph	2022-03-08	MarBTN-N1N2	0	0	0	59302.5	49250	43807.4	2021-06-29	2022-05-09	Fulton Fish Market	St. George, ME	53	Mya arenaria	Negative Control	1	50786.6	1	3.94e-05	0	1.97e-05	30.006	Include	Negative Control
FFM-24F2	Longitudinal 5	hemolymph	2022-03-22	MarBTN-N1N2	0	0	0	69556.8	67790.1	71496.5	2021-06-29	2022-05-09	Fulton Fish Market	St. George, ME	53	Mya arenaria	Negative Control	1	69614.4	1	2.87e-05	0	1.44e-05	32	Include	Negative Control
FFM-24F2	Longitudinal 5	hemolymph	2022-04-05	MarBTN-N1N2	0	0	0	33173.2	36291.2	37584	2021-06-29	2022-05-09	Fulton Fish Market	St. George, ME	53	Mya arenaria	Negative Control	1	35682.8	1	5.6e-05	0	2.8e-05	34	Include	Negative Control
FFM-24F2	Longitudinal 5	hemolymph	2021-07-02	MarBTN-N1N2	0	0	0	7494.37	7072.63	7109.32	2021-06-29	2022-05-09	Fulton Fish Market	St. George, ME	53	Mya arenaria	Negative Control	1	7225.44	1	0.0002768	0	0.000138419	-5.57143	Include	Negative Control
FFM-24F2	Longitudinal 5	hemolymph	2021-08-10	MarBTN-N1N2	0	0	0	16759.5	16510.1	17499.5	2021-06-29	2022-05-09	Fulton Fish Market	St. George, ME	53	Mya arenaria	Negative Control	1	16923	1	0.000118182	0	5.91e-05	0	Include	Negative Control
FFM-24F2	Longitudinal 5	hemolymph	2021-08-24	MarBTN-N1N2	0	0	0	15684	15455	14885.3	2021-06-29	2022-05-09	Fulton Fish Market	St. George, ME	53	Mya arenaria	Negative Control	1	15341.5	1	0.000130366	0	6.52e-05	2	Include	Negative Control
FFM-24F2	Longitudinal 5	hemolymph	2021-09-08	MarBTN-N1N2	0	0	0	16794.9	30080.2	30076.7	2021-06-29	2022-05-09	Fulton Fish Market	St. George, ME	53	Mya arenaria	Negative Control	1	25650.6	1	7.8e-05	0	3.9e-05	4.14286	Include	Negative Control
FFM-24F2	Longitudinal 5	hemolymph	2021-09-21	MarBTN-N1N2	0	0	0	11931.4	21533.8	21925.7	2021-06-29	2022-05-09	Fulton Fish Market	St. George, ME	53	Mya arenaria	Negative Control	1	18463.6	1	0.000108321	0	5.42e-05	6	Include	Negative Control
FFM-24F2	Longitudinal 5	hemolymph	2021-10-05	MarBTN-N1N2	0	0	0	9066.79	15367.6	17042.9	2021-06-29	2022-05-09	Fulton Fish Market	St. George, ME	53	Mya arenaria	Negative Control	1	13825.8	1	0.000144657	0	7.23e-05	8	Include	Negative Control
FFM-24F2	Longitudinal 5	hemolymph	2021-10-19	MarBTN-N1N2	0	0	0	13076.1	12762.5	13304.9	2021-06-29	2022-05-09	Fulton Fish Market	St. George, ME	53	Mya arenaria	Negative Control	1	13047.8	1	0.000153282	0	7.66e-05	10	Include	Negative Control
FFM-24F2	Longitudinal 5	hemolymph	2022-04-19	MarBTN-N1N2	0	0	0	30810.6	28853.3	31168.7	2021-06-29	2022-05-09	Fulton Fish Market	St. George, ME	53	Mya arenaria	Negative Control	1	30277.6	1	6.61e-05	0	3.3e-05	36	Include	Negative Control
FFM-24F2	Longitudinal 5	hemolymph	2022-05-03	MarBTN-N1N2	0	0	1.08991	663.722	685.545	643.811	2021-06-29	2022-05-09	Fulton Fish Market	St. George, ME	53	Mya arenaria	Negative Control	1	664.359	1	0.00301042	1	0.00150748	38	Include	Negative Control
FFM-24G4	Longitudinal 5	hemolymph	2021-12-28	MarBTN-N1N2	0	0	0	7222.36	6809.36	6987.49	2021-06-29	2022-01-24	Fulton Fish Market	St. George, ME	58	Mya arenaria	Negative Control	1	7006.4	1	0.000285453	0	0.000142747	20.006	Include	Negative Control
FFM-24G4	Longitudinal 5	hemolymph	2022-01-11	MarBTN-N1N2	0	0	0	28632.1	27677.3	27841.6	2021-06-29	2022-01-24	Fulton Fish Market	St. George, ME	58	Mya arenaria	Negative Control	1	28050.3	1	7.13e-05	0	3.57e-05	22.006	Include	Negative Control
FFM-24G4	Longitudinal 5	hemolymph	2021-08-24	MarBTN-N1N2	0	0	0	3962.17	3688.17	3820.16	2021-06-29	2022-01-24	Fulton Fish Market	St. George, ME	58	Mya arenaria	Negative Control	1	3823.5	1	0.000523081	0	0.000261609	2	Include	Negative Control
FFM-24G4	Longitudinal 5	hemolymph	2021-11-02	MarBTN-N1N2	0	0	0	12459.8	11349.5	12166.9	2021-06-29	2022-01-24	Fulton Fish Market	St. George, ME	58	Mya arenaria	Negative Control	1	11992.1	1	0.000166777	0	8.34e-05	12	Include	Negative Control
FFM-24G4	Longitudinal 5	hemolymph	2021-10-19	MarBTN-N1N2	0	0	0	14941.3	14453.3	13679.1	2021-06-29	2022-01-24	Fulton Fish Market	St. George, ME	58	Mya arenaria	Negative Control	1	14357.9	1	0.000139296	0	6.97e-05	10	Include	Negative Control
FFM-24G4	Longitudinal 5	hemolymph	2021-10-05	MarBTN-N1N2	0	0	0	10482.6	10281.4	10674.5	2021-06-29	2022-01-24	Fulton Fish Market	St. George, ME	58	Mya arenaria	Negative Control	1	10479.5	1	0.000190849	0	9.54e-05	8	Include	Negative Control
FFM-24G4	Longitudinal 5	hemolymph	2021-08-10	MarBTN-N1N2	0	0	0	5391.85	5096.08	5362.44	2021-06-29	2022-01-24	Fulton Fish Market	St. George, ME	58	Mya arenaria	Negative Control	1	5283.45	1	0.00037854	0	0.000189306	0	Include	Negative Control
FFM-24G4	Longitudinal 5	hemolymph	2021-07-02	MarBTN-mt88	0	0.687527	2.44739	692757	727754	684933	2021-06-29	2022-01-24	Fulton Fish Market	St. George, ME	58	Mya arenaria	Negative Control	1	701814	1.04497	2.98e-06	2	1.49e-06	-5.57143	Include	Negative Control
FFM-24G4	Longitudinal 5	hemolymph	2021-11-16	MarBTN-N1N2	0	0	0	35989.8	34401.8	33659.6	2021-06-29	2022-01-24	Fulton Fish Market	St. George, ME	58	Mya arenaria	Negative Control	1	34683.7	1	5.77e-05	0	2.88e-05	14.006	Include	Negative Control
FFM-24G4	Longitudinal 5	hemolymph	2021-11-30	MarBTN-N1N2	0	0	0	24740.8	22964	22019.4	2021-06-29	2022-01-24	Fulton Fish Market	St. George, ME	58	Mya arenaria	Negative Control	1	23241.4	1	8.61e-05	0	4.3e-05	16.006	Include	Negative Control
FFM-24G4	Longitudinal 5	hemolymph	2021-12-14	MarBTN-N1N2	0	0	0	19317.3	19810	19928	2021-06-29	2022-01-24	Fulton Fish Market	St. George, ME	58	Mya arenaria	Negative Control	1	19685.1	1	0.0001016	0	5.08e-05	18.006	Include	Negative Control
FFM-24G4	Longitudinal 5	hemolymph	2021-09-21	MarBTN-N1N2	0	0	0	9421.32	8778.15	8898.08	2021-06-29	2022-01-24	Fulton Fish Market	St. George, ME	58	Mya arenaria	Negative Control	1	9032.52	1	0.000221422	0	0.000110723	6	Include	Negative Control
FFM-24G4	Longitudinal 5	hemolymph	2021-09-08	MarBTN-N1N2	0	0	0	46904.4	47073.6	46132	2021-06-29	2022-01-24	Fulton Fish Market	St. George, ME	58	Mya arenaria	Negative Control	1	46703.3	1	4.28e-05	0	2.14e-05	4.14286	Include	Negative Control
FFM-24G9	Longitudinal 5	hemolymph	2021-09-08	MarBTN-N1N2	0	0	0	32703.6	31838	34234.7	2021-06-29	2022-04-04	Fulton Fish Market	St. George, ME	63	Mya arenaria	Natural Low-Positive	1	32925.4	1	6.07e-05	0	3.04e-05	4.14286	Include	Progression
FFM-24G9	Longitudinal 5	hemolymph	2021-10-05	MarBTN-N1N2	0	0	0	101214	95606.6	96444.6	2021-06-29	2022-04-04	Fulton Fish Market	St. George, ME	63	Mya arenaria	Natural Low-Positive	1	97755.1	1	2.05e-05	0	1.02e-05	8	Include	Progression
FFM-24G9	Longitudinal 5	hemolymph	2021-11-02	MarBTN-N1N2	0	3.89758	0	15404.4	15536.9	15767.5	2021-06-29	2022-04-04	Fulton Fish Market	St. George, ME	63	Mya arenaria	Natural Low-Positive	1	15569.6	1.29919	0.000166888	1	8.35e-05	12	Include	Progression
FFM-24G9	Longitudinal 5	hemolymph	2021-11-30	MarBTN-N1N2	76.4763	98.648	69.1087	21285.4	20991.1	22178.3	2021-06-29	2022-04-04	Fulton Fish Market	St. George, ME	63	Mya arenaria	Natural Low-Positive	1	21485	81.411	0.00757842	3	0.00380362	16.006	Include	Progression
FFM-24G9	Longitudinal 5	hemolymph	2021-10-19	MarBTN-N1N2	0	1.00748	0	52389.6	51176.4	54492.7	2021-06-29	2022-04-04	Fulton Fish Market	St. George, ME	63	Mya arenaria	Natural Low-Positive	1	52686.2	1	3.8e-05	1	1.9e-05	10	Include	Progression
FFM-24G9	Longitudinal 5	hemolymph	2021-12-28	MarBTN-N1N2	81.261	106.313	91.6785	12457.5	12799.7	13375.7	2021-06-29	2022-04-04	Fulton Fish Market	St. George, ME	63	Mya arenaria	Natural Low-Positive	1	12877.6	93.0843	0.0144567	3	0.00728099	20.006	Include	Progression
FFM-24G9	Longitudinal 5	hemolymph	2021-09-21	MarBTN-N1N2	0	0	0	42023.7	40688.7	42042.2	2021-06-29	2022-04-04	Fulton Fish Market	St. George, ME	63	Mya arenaria	Natural Low-Positive	1	41584.8	1	4.81e-05	0	2.4e-05	6	Include	Progression
FFM-24G9	Longitudinal 5	hemolymph	2021-07-02	MarBTN-N1N2	32.6842	26.0417	43.2764	10271.9	10059.9	10386.2	2021-06-29	2022-04-04	Fulton Fish Market	St. George, ME	63	Mya arenaria	Natural Low-Positive	1	10239.3	34.0007	0.00664122	3	0.00333167	-5.57143	Include	Progression
FFM-24G9	Longitudinal 5	hemolymph	2021-12-14	MarBTN-N1N2	91.2103	83.0176	86.7768	24788.6	24385.9	25687.7	2021-06-29	2022-04-04	Fulton Fish Market	St. George, ME	63	Mya arenaria	Natural Low-Positive	1	24954.1	87.0015	0.00697293	3	0.00349867	18.006	Include	Progression
FFM-24G9	Longitudinal 5	hemolymph	2021-08-10	MarBTN-N1N2	10.8192	0	0	18524.9	19069.6	18759	2021-06-29	2022-04-04	Fulton Fish Market	St. George, ME	63	Mya arenaria	Natural Low-Positive	1	18784.5	3.60641	0.000383978	1	0.000192026	0	Include	Progression
FFM-24G9	Longitudinal 5	hemolymph	2021-11-16	MarBTN-N1N2	72.164	50.3058	56.5787	31616.7	30395.9	30967.8	2021-06-29	2022-04-04	Fulton Fish Market	St. George, ME	63	Mya arenaria	Natural Low-Positive	1	30993.4	59.6828	0.00385132	3	0.00192937	14.006	Include	Progression
FFM-24G9	Longitudinal 5	hemolymph	2021-08-24	MarBTN-N1N2	0	0	0	12811.2	12485.8	13662.4	2021-06-29	2022-04-04	Fulton Fish Market	St. George, ME	63	Mya arenaria	Natural Low-Positive	1	12986.5	1	0.000154006	0	7.7e-05	2	Include	Progression
FFM-24G9	Longitudinal 5	hemolymph	2022-02-22	MarBTN-N1N2	1343.1	1389.38	1230.98	17206.9	16153.5	16530.1	2021-06-29	2022-04-04	Fulton Fish Market	St. George, ME	63	Mya arenaria	Natural Low-Positive	1	16630.2	1321.15	0.158886	3	0.0862991	28.006	Include	Progression
FFM-24G9	Longitudinal 5	hemolymph	2022-03-08	MarBTN-N1N2	390.217	362.664	362.105	9200.39	8674.7	9728.1	2021-06-29	2022-04-04	Fulton Fish Market	St. George, ME	63	Mya arenaria	Natural Low-Positive	1	9201.06	371.662	0.0807868	3	0.0420937	30.006	Include	Progression
FFM-24G9	Longitudinal 5	hemolymph	2022-03-22	MarBTN-N1N2	2730.17	2669.26	2503.07	22683.5	22718.5	21340.8	2021-06-29	2022-04-04	Fulton Fish Market	St. George, ME	63	Mya arenaria	Natural Low-Positive	1	22247.6	2634.16	0.236805	3	0.134304	32	Include	Progression
FFM-24G9	Longitudinal 5	hemolymph	2022-01-11	MarBTN-N1N2	494.558	495.592	533.845	45199.1	45093.4	47259	2021-06-29	2022-04-04	Fulton Fish Market	St. George, ME	63	Mya arenaria	Natural Low-Positive	1	45850.5	507.998	0.0221589	3	0.0112036	22.006	Include	Progression
FFM-24G9	Longitudinal 5	hemolymph	2022-01-25	MarBTN-N1N2	672.552	686.177	632.723	23647.9	24822.6	22351.1	2021-06-29	2022-04-04	Fulton Fish Market	St. George, ME	63	Mya arenaria	Natural Low-Positive	1	23607.2	663.817	0.0562385	3	0.0289328	24.006	Include	Progression
FFM-24G9	Longitudinal 5	hemolymph	2022-02-08	MarBTN-N1N2	566.585	525.437	537.174	19074.9	18467.1	18165.7	2021-06-29	2022-04-04	Fulton Fish Market	St. George, ME	63	Mya arenaria	Natural Low-Positive	1	18569.2	543.065	0.0584909	3	0.0301265	26.006	Include	Progression
FFM-24H6	Longitudinal 5	hemolymph	2022-04-19	MarBTN-N1N2	106.843	175.209	138.294	19599.7	19172.6	19920.2	2021-06-29	2022-06-27	Fulton Fish Market	St. George, ME	54	Mya arenaria	Natural Low-Positive	1	19564.2	140.115	0.0143236	3	0.00721348	36	Include	Long-Term Non-Progression
FFM-24H6	Longitudinal 5	hemolymph	2022-05-03	MarBTN-N1N2	133.446	135.492	121.039	30320.7	30181.4	30889.7	2021-06-29	2022-06-27	Fulton Fish Market	St. George, ME	54	Mya arenaria	Natural Low-Positive	1	30463.9	129.992	0.00853417	3	0.00428537	38	Include	Long-Term Non-Progression
FFM-24H6	Longitudinal 5	hemolymph	2022-05-17	MarBTN-N1N2	315.623	312.573	305.405	15709.3	16054.4	16046.5	2021-06-29	2022-06-27	Fulton Fish Market	St. George, ME	54	Mya arenaria	Natural Low-Positive	1	15936.7	311.2	0.0390545	3	0.0199161	40	Include	Long-Term Non-Progression
FFM-24H6	Longitudinal 5	hemolymph	2021-11-02	MarBTN-N1N2	0	0	0	20044.5	21498.7	20357.3	2021-06-29	2022-06-27	Fulton Fish Market	St. George, ME	54	Mya arenaria	Natural Low-Positive	1	20633.5	1	9.69e-05	0	4.85e-05	12	Include	Long-Term Non-Progression
FFM-24H6	Longitudinal 5	hemolymph	2021-11-16	MarBTN-N1N2	0	0	0	25315.8	25334.3	24986.4	2021-06-29	2022-06-27	Fulton Fish Market	St. George, ME	54	Mya arenaria	Natural Low-Positive	1	25212.2	1	7.93e-05	0	3.97e-05	14.006	Include	Long-Term Non-Progression
FFM-24H6	Longitudinal 5	hemolymph	2022-01-11	MarBTN-N1N2	4.07147	9.52323	6.52636	15033.8	13909.9	13522.2	2021-06-29	2022-06-27	Fulton Fish Market	St. George, ME	54	Mya arenaria	Natural Low-Positive	1	14155.3	6.70702	0.000947635	3	0.000474042	22.006	Include	Long-Term Non-Progression
FFM-24H6	Longitudinal 5	hemolymph	2022-04-05	MarBTN-N1N2	171.138	213.773	207.938	28396.3	31188.2	30048.4	2021-06-29	2022-06-27	Fulton Fish Market	St. George, ME	54	Mya arenaria	Natural Low-Positive	1	29877.7	197.617	0.0132284	3	0.00665823	34	Include	Long-Term Non-Progression
FFM-24H6	Longitudinal 5	hemolymph	2021-08-10	MarBTN-N1N2	0	0	0	20049.2	19442.2	18817.8	2021-06-29	2022-06-27	Fulton Fish Market	St. George, ME	54	Mya arenaria	Natural Low-Positive	1	19436.4	1	0.0001029	0	5.15e-05	0	Include	Long-Term Non-Progression
FFM-24H6	Longitudinal 5	hemolymph	2021-08-24	MarBTN-N1N2	0	0	0	6066.27	5898.63	5513.6	2021-06-29	2022-06-27	Fulton Fish Market	St. George, ME	54	Mya arenaria	Natural Low-Positive	1	5826.17	1	0.000343279	0	0.000171669	2	Include	Long-Term Non-Progression
FFM-24H6	Longitudinal 5	hemolymph	2022-02-22	MarBTN-N1N2	48.0575	34.587	25.1867	21145.2	21719	23195.2	2021-06-29	2022-06-27	Fulton Fish Market	St. George, ME	54	Mya arenaria	Natural Low-Positive	1	22019.8	35.9437	0.00326468	3	0.00163501	28.006	Include	Long-Term Non-Progression
FFM-24H6	Longitudinal 5	hemolymph	2022-03-08	MarBTN-N1N2	57.2751	68.2145	66.9688	51465.2	50241	48752.2	2021-06-29	2022-06-27	Fulton Fish Market	St. George, ME	54	Mya arenaria	Natural Low-Positive	1	50152.8	64.1528	0.00255829	3	0.00128078	30.006	Include	Long-Term Non-Progression
FFM-24H6	Longitudinal 5	hemolymph	2022-03-22	MarBTN-N1N2	92.1254	59.3049	91.4183	34285	35075.1	32497.5	2021-06-29	2022-06-27	Fulton Fish Market	St. George, ME	54	Mya arenaria	Natural Low-Positive	1	33952.5	80.9495	0.00476839	3	0.00238989	32	Include	Long-Term Non-Progression
FFM-24H6	Longitudinal 5	hemolymph	2021-09-08	MarBTN-N1N2	0	0	0	25549.2	25933.2	25013.5	2021-06-29	2022-06-27	Fulton Fish Market	St. George, ME	54	Mya arenaria	Natural Low-Positive	1	25498.6	1	7.84e-05	0	3.92e-05	4.14286	Include	Long-Term Non-Progression
FFM-24H6	Longitudinal 5	hemolymph	2021-09-21	MarBTN-N1N2	0	0	0	15728.7	16941.4	16221.1	2021-06-29	2022-06-27	Fulton Fish Market	St. George, ME	54	Mya arenaria	Natural Low-Positive	1	16297.1	1	0.000122721	0	6.14e-05	6	Include	Long-Term Non-Progression
FFM-24H6	Longitudinal 5	hemolymph	2021-10-05	MarBTN-N1N2	0	0	0	30628.2	31541.5	31065.2	2021-06-29	2022-06-27	Fulton Fish Market	St. George, ME	54	Mya arenaria	Natural Low-Positive	1	31078.3	1	6.44e-05	0	3.22e-05	8	Include	Long-Term Non-Progression
FFM-24H6	Longitudinal 5	hemolymph	2022-05-31	MarBTN-N1N2	174.542	156.038	135.127	41505.5	52802.4	52934.4	2021-06-29	2022-06-27	Fulton Fish Market	St. George, ME	54	Mya arenaria	Natural Low-Positive	1	49080.8	155.236	0.00632572	3	0.0031729	42	Include	Long-Term Non-Progression
FFM-24H6	Longitudinal 5	hemolymph	2022-06-14	MarBTN-N1N2	65.3931	63.8719	91.1019	30059.5	31223.7	29132.3	2021-06-29	2022-06-27	Fulton Fish Market	St. George, ME	54	Mya arenaria	Natural Low-Positive	1	30138.5	73.4556	0.00487454	3	0.00244322	44	Include	Long-Term Non-Progression
FFM-24H6	Longitudinal 5	hemolymph	2021-11-30	MarBTN-N1N2	3.57517	1.04799	0	35959	34910.2	34780.1	2021-06-29	2022-06-27	Fulton Fish Market	St. George, ME	54	Mya arenaria	Natural Low-Positive	1	35216.4	1.54105	8.75e-05	2	4.38e-05	16.006	Include	Long-Term Non-Progression
FFM-24H6	Longitudinal 5	hemolymph	2021-10-19	MarBTN-N1N2	0	0	0	30903.5	31179.8	30301.9	2021-06-29	2022-06-27	Fulton Fish Market	St. George, ME	54	Mya arenaria	Natural Low-Positive	1	30795.1	1	6.49e-05	0	3.25e-05	10	Include	Long-Term Non-Progression
FFM-24H6	Longitudinal 5	hemolymph	2021-12-14	MarBTN-N1N2	0	1.10635	2.00201	23058.9	25418.8	22179.8	2021-06-29	2022-06-27	Fulton Fish Market	St. George, ME	54	Mya arenaria	Natural Low-Positive	1	23552.5	1.03612	8.8e-05	2	4.4e-05	18.006	Include	Long-Term Non-Progression
FFM-24H6	Longitudinal 5	hemolymph	2021-12-28	MarBTN-N1N2	6.12253	3.27323	0.723968	17690.3	17747.6	16789.9	2021-06-29	2022-06-27	Fulton Fish Market	St. George, ME	54	Mya arenaria	Natural Low-Positive	1	17409.3	3.37324	0.000387523	3	0.000193799	20.006	Include	Long-Term Non-Progression
FFM-24H6	Longitudinal 5	hemolymph	2021-07-02	MarBTN-N1N2	3.24212	0.87779	2.98254	7483.39	7139.99	7025.37	2021-06-29	2022-06-27	Fulton Fish Market	St. George, ME	54	Mya arenaria	Natural Low-Positive	1	7216.25	2.36748	0.000656153	3	0.000328184	-5.57143	Include	Long-Term Non-Progression
FFM-24H6	Longitudinal 5	hemolymph	2022-01-25	MarBTN-N1N2	10.8677	23.1617	23.6644	44566	49137.8	50822.7	2021-06-29	2022-06-27	Fulton Fish Market	St. George, ME	54	Mya arenaria	Natural Low-Positive	1	48175.5	19.2313	0.000798383	3	0.000399351	24.006	Include	Long-Term Non-Progression
FFM-24H6	Longitudinal 5	hemolymph	2022-02-08	MarBTN-N1N2	33.8928	26.2293	40.1402	46643.9	51004.8	51731	2021-06-29	2022-06-27	Fulton Fish Market	St. George, ME	54	Mya arenaria	Natural Low-Positive	1	49793.3	33.4208	0.00134238	3	0.000671642	26.006	Include	Long-Term Non-Progression
FFM-25D3	Longitudinal 5	hemolymph	2021-08-24	MarBTN-N1N2	0	0	0	39230.8	37449.3	37991	2021-07-22	2022-02-14	Fulton Fish Market	St. George, ME	60	Mya arenaria	Negative Control	1	38223.7	1	5.23e-05	0	2.62e-05	2	Include	Negative Control
FFM-25D3	Longitudinal 5	hemolymph	2021-07-27	MarBTN-mt88	2.86781	0	0	985625	967513	990853	2021-07-22	2022-02-14	Fulton Fish Market	St. George, ME	60	Mya arenaria	Negative Control	1	981330	1	2.04e-06	1	1.02e-06	-2	Include	Negative Control
FFM-25D3	Longitudinal 5	hemolymph	2021-08-10	MarBTN-N1N2	0	0	0	22592	23519.6	22823.5	2021-07-22	2022-02-14	Fulton Fish Market	St. George, ME	60	Mya arenaria	Negative Control	1	22978.4	1	8.7e-05	0	4.35e-05	0	Include	Negative Control
FFM-25D3	Longitudinal 5	hemolymph	2021-12-14	MarBTN-N1N2	0	0	0	16949.4	16457	16150.6	2021-07-22	2022-02-14	Fulton Fish Market	St. George, ME	60	Mya arenaria	Negative Control	1	16519	1	0.000121073	0	6.05e-05	18.006	Include	Negative Control
FFM-25D3	Longitudinal 5	hemolymph	2021-11-30	MarBTN-N1N2	0	0	0	105646	120438	111174	2021-07-22	2022-02-14	Fulton Fish Market	St. George, ME	60	Mya arenaria	Negative Control	1	112419	1	1.78e-05	0	8.9e-06	16.006	Include	Negative Control
FFM-25D3	Longitudinal 5	hemolymph	2021-12-28	MarBTN-N1N2	0	0	0	68195.1	66783.2	68701.2	2021-07-22	2022-02-14	Fulton Fish Market	St. George, ME	60	Mya arenaria	Negative Control	1	67893.2	1	2.95e-05	0	1.47e-05	20.006	Include	Negative Control
FFM-25D3	Longitudinal 5	hemolymph	2021-11-16	MarBTN-N1N2	0	0	0	52819	51394.8	51978.5	2021-07-22	2022-02-14	Fulton Fish Market	St. George, ME	60	Mya arenaria	Negative Control	1	52064.1	1	3.84e-05	0	1.92e-05	14.006	Include	Negative Control
FFM-25D3	Longitudinal 5	hemolymph	2021-10-19	MarBTN-N1N2	0	0	0	39619.2	39232.1	38078.2	2021-07-22	2022-02-14	Fulton Fish Market	St. George, ME	60	Mya arenaria	Negative Control	1	38976.5	1	5.13e-05	0	2.57e-05	10	Include	Negative Control
FFM-25D3	Longitudinal 5	hemolymph	2021-11-02	MarBTN-N1N2	0	0	0	63260.9	63614.1	57823.9	2021-07-22	2022-02-14	Fulton Fish Market	St. George, ME	60	Mya arenaria	Negative Control	1	61566.3	1	3.25e-05	0	1.62e-05	12	Include	Negative Control
FFM-25D3	Longitudinal 5	hemolymph	2021-09-08	MarBTN-N1N2	0	0	0	74965.7	72451.6	74500	2021-07-22	2022-02-14	Fulton Fish Market	St. George, ME	60	Mya arenaria	Negative Control	1	73972.4	1	2.7e-05	0	1.35e-05	4.14286	Include	Negative Control
FFM-25D3	Longitudinal 5	hemolymph	2021-09-21	MarBTN-N1N2	0	0	0	48504.9	48605.8	48636.8	2021-07-22	2022-02-14	Fulton Fish Market	St. George, ME	60	Mya arenaria	Negative Control	1	48582.5	1	4.12e-05	0	2.06e-05	6	Include	Negative Control
FFM-25D3	Longitudinal 5	hemolymph	2021-10-05	MarBTN-N1N2	0	0	0	86780.1	94107.8	86666	2021-07-22	2022-02-14	Fulton Fish Market	St. George, ME	60	Mya arenaria	Negative Control	1	89184.6	1	2.24e-05	0	1.12e-05	8	Include	Negative Control
FFM-25D3	Longitudinal 5	hemolymph	2022-02-08	MarBTN-N1N2	0	0	0	14783.7	14776.2	14346	2021-07-22	2022-02-14	Fulton Fish Market	St. George, ME	60	Mya arenaria	Negative Control	1	14635.3	1	0.000136656	0	6.83e-05	26.006	Include	Negative Control
FFM-25D3	Longitudinal 5	hemolymph	2022-01-11	MarBTN-N1N2	0	0	0	136976	132423	137539	2021-07-22	2022-02-14	Fulton Fish Market	St. George, ME	60	Mya arenaria	Negative Control	1	135646	1	1.47e-05	0	7.37e-06	22.006	Include	Negative Control
FFM-25D3	Longitudinal 5	hemolymph	2022-01-25	MarBTN-N1N2	0	0	0	21063.4	21449.7	20802.9	2021-07-22	2022-02-14	Fulton Fish Market	St. George, ME	60	Mya arenaria	Negative Control	1	21105.4	1	9.48e-05	0	4.74e-05	24.006	Include	Negative Control
FFM-25E3	Longitudinal 5	hemolymph	2021-07-27	MarBTN-N1N2	0.233727	0	0	156.431	154.102	148.389	2021-07-22	2022-04-05	Fulton Fish Market	St. George, ME	55	Mya arenaria	Negative Control	1	152.974	1	0.0130741	1	0.00658007	-2	Include	Negative Control
FFM-25E3	Longitudinal 5	hemolymph	2021-08-10	MarBTN-N1N2	0	0	0	2537.85	2351.66	2379.06	2021-07-22	2022-04-05	Fulton Fish Market	St. George, ME	55	Mya arenaria	Negative Control	1	2422.86	1	0.000825472	0	0.000412907	0	Include	Negative Control
FFM-25E3	Longitudinal 5	hemolymph	2021-12-28	MarBTN-N1N2	0	0	0	3000.09	2736.02	2562.98	2021-07-22	2022-04-05	Fulton Fish Market	St. George, ME	55	Mya arenaria	Negative Control	1	2766.36	1	0.000722971	0	0.000361616	20.006	Include	Negative Control
FFM-25E3	Longitudinal 5	hemolymph	2022-01-11	MarBTN-N1N2	0	0	0	17616	17447.4	16112.8	2021-07-22	2022-04-05	Fulton Fish Market	St. George, ME	55	Mya arenaria	Negative Control	1	17058.7	1	0.000117242	0	5.86e-05	22.006	Include	Negative Control
FFM-25E3	Longitudinal 5	hemolymph	2022-01-25	MarBTN-N1N2	0	0	0	20140.8	19881.9	20226.9	2021-07-22	2022-04-05	Fulton Fish Market	St. George, ME	55	Mya arenaria	Negative Control	1	20083.2	1	9.96e-05	0	4.98e-05	24.006	Include	Negative Control
FFM-25E3	Longitudinal 5	hemolymph	2022-02-08	MarBTN-N1N2	0	0	0	18969.9	19894.1	18680.3	2021-07-22	2022-04-05	Fulton Fish Market	St. George, ME	55	Mya arenaria	Negative Control	1	19181.4	1	0.000104268	0	5.21e-05	26.006	Include	Negative Control
FFM-25E3	Longitudinal 5	hemolymph	2022-02-22	MarBTN-N1N2	0	0	0	33191.7	32469.7	32904.2	2021-07-22	2022-04-05	Fulton Fish Market	St. George, ME	55	Mya arenaria	Negative Control	1	32855.2	1	6.09e-05	0	3.04e-05	28.006	Include	Negative Control
FFM-25E3	Longitudinal 5	hemolymph	2022-03-08	MarBTN-N1N2	0	0	0	30477.1	25757.2	28371.8	2021-07-22	2022-04-05	Fulton Fish Market	St. George, ME	55	Mya arenaria	Negative Control	1	28202.1	1	7.09e-05	0	3.55e-05	30.006	Include	Negative Control
FFM-25E3	Longitudinal 5	hemolymph	2022-03-22	MarBTN-N1N2	0	0	0	20810.2	19324.5	20202.9	2021-07-22	2022-04-05	Fulton Fish Market	St. George, ME	55	Mya arenaria	Negative Control	1	20112.5	1	9.94e-05	0	4.97e-05	32	Include	Negative Control
FFM-25E3	Longitudinal 5	hemolymph	2021-08-24	MarBTN-N1N2	0	2.28491	0	8225.57	7820.69	8156.33	2021-07-22	2022-04-05	Fulton Fish Market	St. George, ME	55	Mya arenaria	Negative Control	1	8067.53	1	0.000247907	1	0.000123969	2	Include	Negative Control
FFM-25E3	Longitudinal 5	hemolymph	2021-09-08	MarBTN-N1N2	0	0	0	22562.1	23061.9	21753.8	2021-07-22	2022-04-05	Fulton Fish Market	St. George, ME	55	Mya arenaria	Negative Control	1	22459.3	1	8.91e-05	0	4.45e-05	4.14286	Include	Negative Control
FFM-25E3	Longitudinal 5	hemolymph	2021-09-21	MarBTN-N1N2	0	0	0	17202.8	16722.7	16495.2	2021-07-22	2022-04-05	Fulton Fish Market	St. George, ME	55	Mya arenaria	Negative Control	1	16806.9	1	0.000118999	0	5.95e-05	6	Include	Negative Control
FFM-25E3	Longitudinal 5	hemolymph	2021-10-05	MarBTN-N1N2	0	0	0	13168.2	11785.6	12174.7	2021-07-22	2022-04-05	Fulton Fish Market	St. George, ME	55	Mya arenaria	Negative Control	1	12376.2	1	0.000161601	0	8.08e-05	8	Include	Negative Control
FFM-25E3	Longitudinal 5	hemolymph	2021-10-19	MarBTN-N1N2	0	0	0	12235.1	11922.4	11215.5	2021-07-22	2022-04-05	Fulton Fish Market	St. George, ME	55	Mya arenaria	Negative Control	1	11791	1	0.000169621	0	8.48e-05	10	Include	Negative Control
FFM-25E3	Longitudinal 5	hemolymph	2021-11-02	MarBTN-N1N2	0	0	0	11722.7	10931.2	10408.9	2021-07-22	2022-04-05	Fulton Fish Market	St. George, ME	55	Mya arenaria	Negative Control	1	11021	1	0.000181473	0	9.07e-05	12	Include	Negative Control
FFM-25E3	Longitudinal 5	hemolymph	2021-11-16	MarBTN-N1N2	0	0	0	14338.7	13593.2	12972	2021-07-22	2022-04-05	Fulton Fish Market	St. George, ME	55	Mya arenaria	Negative Control	1	13634.7	1	0.000146685	0	7.33e-05	14.006	Include	Negative Control
FFM-25E3	Longitudinal 5	hemolymph	2021-11-30	MarBTN-N1N2	0	0	0	11549.7	12814.2	12199.8	2021-07-22	2022-04-05	Fulton Fish Market	St. George, ME	55	Mya arenaria	Negative Control	1	12187.9	1	0.000164097	0	8.21e-05	16.006	Include	Negative Control
FFM-25E3	Longitudinal 5	hemolymph	2021-12-14	MarBTN-N1N2	0	0	0	18157.8	18198.9	18393.9	2021-07-22	2022-04-05	Fulton Fish Market	St. George, ME	55	Mya arenaria	Negative Control	1	18250.2	1	0.000109588	0	5.48e-05	18.006	Include	Negative Control
FFM-25E8	Longitudinal 5	hemolymph	2021-07-27	MarBTN-N1N2	0.229815	0	0	142.542	129.753	140.939	2021-07-22	2022-06-27	Fulton Fish Market	St. George, ME	62	Mya arenaria	Negative Control	1	137.745	1	0.0145196	1	0.00731289	-2	Include	Negative Control
FFM-25E8	Longitudinal 5	hemolymph	2021-08-10	MarBTN-N1N2	0	0	0	9430.71	9240.61	8884.48	2021-07-22	2022-06-27	Fulton Fish Market	St. George, ME	62	Mya arenaria	Negative Control	1	9185.27	1	0.00021774	0	0.000108882	0	Include	Negative Control
FFM-25E8	Longitudinal 5	hemolymph	2021-08-24	MarBTN-N1N2	0	0	0	8180.95	8114.04	8143.59	2021-07-22	2022-06-27	Fulton Fish Market	St. George, ME	62	Mya arenaria	Negative Control	1	8146.19	1	0.000245513	0	0.000122772	2	Include	Negative Control
FFM-25E8	Longitudinal 5	hemolymph	2021-09-08	MarBTN-N1N2	0	0	0	29246.7	30274.5	29815.5	2021-07-22	2022-06-27	Fulton Fish Market	St. George, ME	62	Mya arenaria	Negative Control	1	29778.9	1	6.72e-05	0	3.36e-05	4.14286	Include	Negative Control
FFM-25E8	Longitudinal 5	hemolymph	2021-09-21	MarBTN-N1N2	0	0	0	7703.13	8110.94	7990.74	2021-07-22	2022-06-27	Fulton Fish Market	St. George, ME	62	Mya arenaria	Negative Control	1	7934.94	1	0.00025205	0	0.000126041	6	Include	Negative Control
FFM-25E8	Longitudinal 5	hemolymph	2021-10-05	MarBTN-N1N2	0	0	0	6417.43	6789.51	6752.38	2021-07-22	2022-06-27	Fulton Fish Market	St. George, ME	62	Mya arenaria	Negative Control	1	6653.11	1	0.000300611	0	0.000150328	8	Include	Negative Control
FFM-25E8	Longitudinal 5	hemolymph	2021-10-19	MarBTN-N1N2	0	0	0	12364.1	12414.4	12317.9	2021-07-22	2022-06-27	Fulton Fish Market	St. George, ME	62	Mya arenaria	Negative Control	1	12365.5	1	0.000161741	0	8.09e-05	10	Include	Negative Control
FFM-25E8	Longitudinal 5	hemolymph	2021-11-02	MarBTN-N1N2	0	0	0	3277.45	3333.57	3262.63	2021-07-22	2022-06-27	Fulton Fish Market	St. George, ME	62	Mya arenaria	Negative Control	1	3291.22	1	0.000607678	0	0.000303931	12	Include	Negative Control
FFM-25E8	Longitudinal 5	hemolymph	2022-04-05	MarBTN-N1N2	0	0	0	33202.5	30733.4	36020.8	2021-07-22	2022-06-27	Fulton Fish Market	St. George, ME	62	Mya arenaria	Negative Control	1	33318.9	1	6e-05	0	3e-05	34	Include	Negative Control
FFM-25E8	Longitudinal 5	hemolymph	2022-03-22	MarBTN-N1N2	0	0	0	49730.2	47996.2	48022.5	2021-07-22	2022-06-27	Fulton Fish Market	St. George, ME	62	Mya arenaria	Negative Control	1	48583	1	4.12e-05	0	2.06e-05	32	Include	Negative Control
FFM-25E8	Longitudinal 5	hemolymph	2022-04-19	MarBTN-N1N2	0	0	0	27736.1	30343.9	27506.3	2021-07-22	2022-06-27	Fulton Fish Market	St. George, ME	62	Mya arenaria	Negative Control	1	28528.7	1	7.01e-05	0	3.51e-05	36	Include	Negative Control
FFM-25E8	Longitudinal 5	hemolymph	2022-05-03	MarBTN-N1N2	0	0	0	6984.09	8341.57	7005.47	2021-07-22	2022-06-27	Fulton Fish Market	St. George, ME	62	Mya arenaria	Negative Control	1	7443.71	1	0.000268683	0	0.00013436	38	Include	Negative Control
FFM-25E8	Longitudinal 5	hemolymph	2022-05-17	MarBTN-N1N2	0	0	0	8280.85	8302.98	8400.42	2021-07-22	2022-06-27	Fulton Fish Market	St. George, ME	62	Mya arenaria	Negative Control	1	8328.08	1	0.000240151	0	0.00012009	40	Include	Negative Control
FFM-25E8	Longitudinal 5	hemolymph	2022-05-31	MarBTN-N1N2	0	0	0	53758.6	53360.6	52943.2	2021-07-22	2022-06-27	Fulton Fish Market	St. George, ME	62	Mya arenaria	Negative Control	1	53354.1	1	3.75e-05	0	1.87e-05	42	Include	Negative Control
FFM-25E8	Longitudinal 5	hemolymph	2021-12-14	MarBTN-N1N2	0	0	0	16559	14542.8	13138.6	2021-07-22	2022-06-27	Fulton Fish Market	St. George, ME	62	Mya arenaria	Negative Control	1	14746.8	1	0.000135623	0	6.78e-05	18.006	Include	Negative Control
FFM-25E8	Longitudinal 5	hemolymph	2021-11-30	MarBTN-N1N2	0	0	0	35166.7	28175.9	25378.1	2021-07-22	2022-06-27	Fulton Fish Market	St. George, ME	62	Mya arenaria	Negative Control	1	29573.6	1	6.76e-05	0	3.38e-05	16.006	Include	Negative Control
FFM-25E8	Longitudinal 5	hemolymph	2021-11-16	MarBTN-N1N2	0	0	0	6016.55	5499.25	4984.03	2021-07-22	2022-06-27	Fulton Fish Market	St. George, ME	62	Mya arenaria	Negative Control	1	5499.94	1	0.00036364	0	0.000181853	14.006	Include	Negative Control
FFM-25E8	Longitudinal 5	hemolymph	2022-01-25	MarBTN-N1N2	0	0	0	40895.8	51030.2	38372.3	2021-07-22	2022-06-27	Fulton Fish Market	St. George, ME	62	Mya arenaria	Negative Control	1	43432.8	1	4.6e-05	0	2.3e-05	24.006	Include	Negative Control
FFM-25E8	Longitudinal 5	hemolymph	2021-12-28	MarBTN-N1N2	0	0	0	9497.79	7309.48	6817.54	2021-07-22	2022-06-27	Fulton Fish Market	St. George, ME	62	Mya arenaria	Negative Control	1	7874.93	1	0.00025397	0	0.000127001	20.006	Include	Negative Control
FFM-25E8	Longitudinal 5	hemolymph	2022-01-11	MarBTN-N1N2	0	0	1.90166	5411.35	4344.22	4173.99	2021-07-22	2022-06-27	Fulton Fish Market	St. George, ME	62	Mya arenaria	Negative Control	1	4643.19	1	0.000430739	1	0.000215416	22.006	Include	Negative Control
FFM-25E8	Longitudinal 5	hemolymph	2022-03-08	MarBTN-N1N2	0	0	0	28138.2	30154.8	28992.6	2021-07-22	2022-06-27	Fulton Fish Market	St. George, ME	62	Mya arenaria	Negative Control	1	29095.2	1	6.87e-05	0	3.44e-05	30.006	Include	Negative Control
FFM-25E8	Longitudinal 5	hemolymph	2022-02-08	MarBTN-N1N2	0	0	0	14213.3	13135	13298.4	2021-07-22	2022-06-27	Fulton Fish Market	St. George, ME	62	Mya arenaria	Negative Control	1	13548.9	1	0.000147613	0	7.38e-05	26.006	Include	Negative Control
FFM-25E8	Longitudinal 5	hemolymph	2022-02-22	MarBTN-N1N2	0	0	0	21557.3	20154.6	21706.9	2021-07-22	2022-06-27	Fulton Fish Market	St. George, ME	62	Mya arenaria	Negative Control	1	21139.6	1	9.46e-05	0	4.73e-05	28.006	Include	Negative Control
FFM-25E8	Longitudinal 5	hemolymph	2022-06-14	MarBTN-N1N2	0	0	0	86671.1	84052.6	84581.1	2021-07-22	2022-06-27	Fulton Fish Market	St. George, ME	62	Mya arenaria	Negative Control	1	85101.6	1	2.35e-05	0	1.18e-05	44	Include	Negative Control
FFM-25F2	Longitudinal 5	hemolymph	2021-10-19	MarBTN-N1N2	0	1.95703	0	28115.3	28315.5	26266.6	2021-07-22	2022-03-28	Fulton Fish Market	St. George, ME	50	Mya arenaria	Negative Control	1	27565.8	1	7.26e-05	1	3.63e-05	10	Include	Negative Control
FFM-25F2	Longitudinal 5	hemolymph	2021-12-28	MarBTN-N1N2	0	0	0	20225.6	19568.9	20890	2021-07-22	2022-03-28	Fulton Fish Market	St. George, ME	50	Mya arenaria	Negative Control	1	20228.2	1	9.89e-05	0	4.94e-05	20.006	Include	Negative Control
FFM-25F2	Longitudinal 5	hemolymph	2022-01-11	MarBTN-N1N2	0	0	0	25782	25500.4	26817.3	2021-07-22	2022-03-28	Fulton Fish Market	St. George, ME	50	Mya arenaria	Negative Control	1	26033.2	1	7.68e-05	0	3.84e-05	22.006	Include	Negative Control
FFM-25F2	Longitudinal 5	hemolymph	2022-01-25	MarBTN-N1N2	0	0	0	42952.6	42910.1	43185	2021-07-22	2022-03-28	Fulton Fish Market	St. George, ME	50	Mya arenaria	Negative Control	1	43015.9	1	4.65e-05	0	2.32e-05	24.006	Include	Negative Control
FFM-25F2	Longitudinal 5	hemolymph	2022-02-08	MarBTN-N1N2	0	0	0	24050.4	23678.7	24224.2	2021-07-22	2022-03-28	Fulton Fish Market	St. George, ME	50	Mya arenaria	Negative Control	1	23984.4	1	8.34e-05	0	4.17e-05	26.006	Include	Negative Control
FFM-25F2	Longitudinal 5	hemolymph	2022-02-22	MarBTN-N1N2	0	0	0	13523	11712.2	11021.5	2021-07-22	2022-03-28	Fulton Fish Market	St. George, ME	50	Mya arenaria	Negative Control	1	12085.6	1	0.000165487	0	8.28e-05	28.006	Include	Negative Control
FFM-25F2	Longitudinal 5	hemolymph	2021-11-30	MarBTN-N1N2	0	0	0	12425.5	12269.1	12547.9	2021-07-22	2022-03-28	Fulton Fish Market	St. George, ME	50	Mya arenaria	Negative Control	1	12414.2	1	0.000161106	0	8.06e-05	16.006	Include	Negative Control
FFM-25F2	Longitudinal 5	hemolymph	2021-09-21	MarBTN-N1N2	0	0	0	32249.7	33134.1	29470.4	2021-07-22	2022-03-28	Fulton Fish Market	St. George, ME	50	Mya arenaria	Negative Control	1	31618.1	1	6.33e-05	0	3.16e-05	6	Include	Negative Control
FFM-25F2	Longitudinal 5	hemolymph	2021-10-05	MarBTN-N1N2	0	0	0	72854.5	71605.6	66156.8	2021-07-22	2022-03-28	Fulton Fish Market	St. George, ME	50	Mya arenaria	Negative Control	1	70205.7	1	2.85e-05	0	1.42e-05	8	Include	Negative Control
FFM-25F2	Longitudinal 5	hemolymph	2021-08-24	MarBTN-N1N2	0	0	0	12833.7	13032.9	13066.6	2021-07-22	2022-03-28	Fulton Fish Market	St. George, ME	50	Mya arenaria	Negative Control	1	12977.7	1	0.00015411	0	7.71e-05	2	Include	Negative Control
FFM-25F2	Longitudinal 5	hemolymph	2021-09-08	MarBTN-N1N2	0	0	0	30247.6	30097.3	29830.9	2021-07-22	2022-03-28	Fulton Fish Market	St. George, ME	50	Mya arenaria	Negative Control	1	30058.6	1	6.65e-05	0	3.33e-05	4.14286	Include	Negative Control
FFM-25F2	Longitudinal 5	hemolymph	2021-12-14	MarBTN-N1N2	0	0	0	48635.3	46579	49517.3	2021-07-22	2022-03-28	Fulton Fish Market	St. George, ME	50	Mya arenaria	Negative Control	1	48243.8	1	4.15e-05	0	2.07e-05	18.006	Include	Negative Control
FFM-25F2	Longitudinal 5	hemolymph	2021-11-02	MarBTN-N1N2	0	0	0	27461.2	27618.2	26475.5	2021-07-22	2022-03-28	Fulton Fish Market	St. George, ME	50	Mya arenaria	Negative Control	1	27185	1	7.36e-05	0	3.68e-05	12	Include	Negative Control
FFM-25F2	Longitudinal 5	hemolymph	2021-11-16	MarBTN-N1N2	0	0	0	95770.1	93590.2	99751.8	2021-07-22	2022-03-28	Fulton Fish Market	St. George, ME	50	Mya arenaria	Negative Control	1	96370.7	1	2.08e-05	0	1.04e-05	14.006	Include	Negative Control
FFM-25F2	Longitudinal 5	hemolymph	2021-07-27	MarBTN-N1N2	0	1.13455	0	1916.38	1970.3	1894.96	2021-07-22	2022-03-28	Fulton Fish Market	St. George, ME	50	Mya arenaria	Negative Control	1	1927.21	1	0.00103777	1	0.000519154	-2	Include	Negative Control
FFM-25F2	Longitudinal 5	hemolymph	2021-08-10	MarBTN-N1N2	0	0	0	9330.64	9632.66	9787.42	2021-07-22	2022-03-28	Fulton Fish Market	St. George, ME	50	Mya arenaria	Negative Control	1	9583.57	1	0.00020869	0	0.000104356	0	Include	Negative Control
FFM-25F2	Longitudinal 5	hemolymph	2022-03-22	MarBTN-N1N2	0	0	0	57211.1	49279	46763.8	2021-07-22	2022-03-28	Fulton Fish Market	St. George, ME	50	Mya arenaria	Negative Control	1	51084.7	1	3.92e-05	0	1.96e-05	32	Include	Negative Control
FFM-25F2	Longitudinal 5	hemolymph	2022-03-08	MarBTN-N1N2	0	0	0	40019.2	40942.3	33603.6	2021-07-22	2022-03-28	Fulton Fish Market	St. George, ME	50	Mya arenaria	Negative Control	1	38188.4	1	5.24e-05	0	2.62e-05	30.006	Include	Negative Control
FFM-25F3	Longitudinal 5	hemolymph	2021-11-02	MarBTN-N1N2	0	0	0	3636.92	3526.61	3168.3	2021-07-22	2022-05-02	Fulton Fish Market	St. George, ME	69	Mya arenaria	Negative Control	1	3443.95	1	0.000580729	0	0.000290449	12	Include	Negative Control
FFM-25F3	Longitudinal 5	hemolymph	2022-04-05	MarBTN-N1N2	0	0	0	27817.7	27905.2	27099.2	2021-07-22	2022-05-02	Fulton Fish Market	St. George, ME	69	Mya arenaria	Negative Control	1	27607.3	1	7.24e-05	0	3.62e-05	34	Include	Negative Control
FFM-25F3	Longitudinal 5	hemolymph	2021-10-19	MarBTN-N1N2	0	0	0	29297.8	29553.6	24824.2	2021-07-22	2022-05-02	Fulton Fish Market	St. George, ME	69	Mya arenaria	Negative Control	1	27891.8	1	7.17e-05	0	3.59e-05	10	Include	Negative Control
FFM-25F3	Longitudinal 5	hemolymph	2022-03-08	MarBTN-N1N2	0	0	0	12109.8	11821.8	11334	2021-07-22	2022-05-02	Fulton Fish Market	St. George, ME	69	Mya arenaria	Negative Control	1	11755.2	1	0.000170137	0	8.51e-05	30.006	Include	Negative Control
FFM-25F3	Longitudinal 5	hemolymph	2021-11-30	MarBTN-N1N2	0	0	0	5496.62	6160.86	5334.49	2021-07-22	2022-05-02	Fulton Fish Market	St. George, ME	69	Mya arenaria	Negative Control	1	5663.99	1	0.000353108	0	0.000176585	16.006	Include	Negative Control
FFM-25F3	Longitudinal 5	hemolymph	2021-12-28	MarBTN-N1N2	0	0	0	14165	14915.3	14186.5	2021-07-22	2022-05-02	Fulton Fish Market	St. George, ME	69	Mya arenaria	Negative Control	1	14422.3	1	0.000138674	0	6.93e-05	20.006	Include	Negative Control
FFM-25F3	Longitudinal 5	hemolymph	2022-03-22	MarBTN-N1N2	0	0	0	33547.1	31870.1	31444.5	2021-07-22	2022-05-02	Fulton Fish Market	St. George, ME	69	Mya arenaria	Negative Control	1	32287.3	1	6.19e-05	0	3.1e-05	32	Include	Negative Control
FFM-25F3	Longitudinal 5	hemolymph	2022-04-19	MarBTN-N1N2	0	0	0	21213.4	21420.5	19964	2021-07-22	2022-05-02	Fulton Fish Market	St. George, ME	69	Mya arenaria	Negative Control	1	20866	1	9.58e-05	0	4.79e-05	36	Include	Negative Control
FFM-25F3	Longitudinal 5	hemolymph	2021-12-14	MarBTN-N1N2	0	0	0	3479.47	3698.54	3600.56	2021-07-22	2022-05-02	Fulton Fish Market	St. George, ME	69	Mya arenaria	Negative Control	1	3592.86	1	0.00055666	0	0.000278408	18.006	Include	Negative Control
FFM-25F3	Longitudinal 5	hemolymph	2022-01-25	MarBTN-N1N2	0	0	0	9671.63	9508.23	9857.98	2021-07-22	2022-05-02	Fulton Fish Market	St. George, ME	69	Mya arenaria	Negative Control	1	9679.28	1	0.000206627	0	0.000103324	24.006	Include	Negative Control
FFM-25F3	Longitudinal 5	hemolymph	2021-08-10	MarBTN-N1N2	0	0	0	9852.13	10085.7	9519.35	2021-07-22	2022-05-02	Fulton Fish Market	St. George, ME	69	Mya arenaria	Negative Control	1	9819.05	1	0.000203686	0	0.000101853	0	Include	Negative Control
FFM-25F3	Longitudinal 5	hemolymph	2021-08-24	MarBTN-N1N2	0	0	0	15442.5	16053.9	15863.3	2021-07-22	2022-05-02	Fulton Fish Market	St. George, ME	69	Mya arenaria	Negative Control	1	15786.6	1	0.00012669	0	6.33e-05	2	Include	Negative Control
FFM-25F3	Longitudinal 5	hemolymph	2021-09-21	MarBTN-N1N2	0	0	0	8232.03	8420.47	7808.77	2021-07-22	2022-05-02	Fulton Fish Market	St. George, ME	69	Mya arenaria	Negative Control	1	8153.76	1	0.000245286	0	0.000122658	6	Include	Negative Control
FFM-25F3	Longitudinal 5	hemolymph	2022-02-08	MarBTN-N1N2	0	0	0	23233.9	22670.7	23613.7	2021-07-22	2022-05-02	Fulton Fish Market	St. George, ME	69	Mya arenaria	Negative Control	1	23172.7	1	8.63e-05	0	4.32e-05	26.006	Include	Negative Control
FFM-25F3	Longitudinal 5	hemolymph	2021-11-16	MarBTN-N1N2	0	0	0	10185	9956.24	9585.11	2021-07-22	2022-05-02	Fulton Fish Market	St. George, ME	69	Mya arenaria	Negative Control	1	9908.79	1	0.000201841	0	0.000100931	14.006	Include	Negative Control
FFM-25F3	Longitudinal 5	hemolymph	2022-01-11	MarBTN-N1N2	0	0	0	6678.86	7712.79	7386.39	2021-07-22	2022-05-02	Fulton Fish Market	St. George, ME	69	Mya arenaria	Negative Control	1	7259.35	1	0.000275507	0	0.000137772	22.006	Include	Negative Control
FFM-25F3	Longitudinal 5	hemolymph	2022-02-22	MarBTN-N1N2	0	0	0	8765.53	10017	9930	2021-07-22	2022-05-02	Fulton Fish Market	St. George, ME	69	Mya arenaria	Negative Control	1	9570.85	1	0.000208968	0	0.000104495	28.006	Include	Negative Control
FFM-25F3	Longitudinal 5	hemolymph	2021-10-05	MarBTN-N1N2	0	0	0	12248.4	11785.8	11063.1	2021-07-22	2022-05-02	Fulton Fish Market	St. George, ME	69	Mya arenaria	Negative Control	1	11699.1	1	0.000170953	0	8.55e-05	8	Include	Negative Control
FFM-25F3	Longitudinal 5	hemolymph	2022-05-03	MarBTN-N1N2	0	0	0	20497.5	17761.7	19727.6	2021-07-22	2022-05-02	Fulton Fish Market	St. George, ME	69	Mya arenaria	Negative Control	1	19329	1	0.000103472	0	5.17e-05	38	Include	Negative Control
FFM-25F3	Longitudinal 5	hemolymph	2021-09-08	MarBTN-N1N2	0	0	0	19669.3	20201.2	17842.1	2021-07-22	2022-05-02	Fulton Fish Market	St. George, ME	69	Mya arenaria	Negative Control	1	19237.5	1	0.000103964	0	5.2e-05	4.14286	Include	Negative Control
FFM-25F3	Longitudinal 5	hemolymph	2021-07-27	MarBTN-mt88	0	0	0	216150	217517	209220	2021-07-22	2022-05-02	Fulton Fish Market	St. George, ME	69	Mya arenaria	Negative Control	1	214296	1	9.33e-06	0	4.67e-06	-2	Include	Negative Control
