# Supplementary material for: Variation in natural infection outcomes and cancer cell release from soft-shell clams (Mya arenaria) with bivalve transmissible neoplasia
Source: PLoS Pathog. 2025 Sep 29;21(9):e1013537. doi: 10.1371/journal.ppat.1013537 (PMC12503300; doi:10.1371/journal.ppat.1013537)
Supplement: S3 Data — (XLSX) [file ppat.1013537.s008.xlsx]

## Sheet: eDNA_hemo
	Clam_ID	Sample_date	Sample_type.x	CANCER_value1.x	CANCER_value2.x	CANCER_value3.x	N1N2_value1.x	N1N2_value2.x	N1N2_value3.x	Date_received.x	Date_dead.x	Source.x	Location.x	Length.x	Species.x	Experiment.x	Treatment.x	LOD.x	N1N2_average.x	CANCER_average.x	Old_Ratio.x	Amp.x	Fraction.x	Weeks.x	eDNA.x	Inclusion_Exclusion_eDNA.x	Sample_type.y	CANCER_value1.y	CANCER_value2.y	CANCER_value3.y	N1N2_value1.y	N1N2_value2.y	N1N2_value3.y	Date_received.y	Date_dead.y	Source.y	Location.y	Length.y	Species.y	Experiment.y	Treatment.y	LOD.y	N1N2_average.y	CANCER_average.y	Old_Ratio.y	Amp.y	Hemo_Fraction	Weeks.y	eDNA.y
1	FFM-15A12	2020-08-28	eDNA	0	0	0	297.185	317.533	364.163	2020-06-03	2021-01-07	Fulton Fish Market	Lubec, ME	65	Mya arenaria	Longitudinal 1	Natural Low-Positive	1	326.294	1	0.00612945	0	0.00307415	0	Yes	Include	hemolymph	39.7429	102.583	95.8545	183258	185816	193388	2020-06-03	2021-01-07	Fulton Fish Market	Lubec, ME	65	Mya arenaria	Longitudinal 1	Natural Low-Positive	10	187487	79.3933	0.000846919	3	0.000423639	0	Yes
2	FFM-15A12	2020-09-25	eDNA	0	0	0	323.98	367.523	344.05	2020-06-03	2021-01-07	Fulton Fish Market	Lubec, ME	65	Mya arenaria	Longitudinal 1	Natural Low-Positive	1	345.184	1	0.005794	0	0.00290542	4	Yes	Include	hemolymph	242.288	222.711	494.967	329806	339695	347616	2020-06-03	2021-01-07	Fulton Fish Market	Lubec, ME	65	Mya arenaria	Longitudinal 1	Natural Low-Positive	10	339039	319.989	0.00188762	3	0.000944703	4	Yes
3	FFM-15A12	2020-10-23	eDNA	0	0	0	162.046	0	134.223	2020-06-03	2021-01-07	Fulton Fish Market	Lubec, ME	65	Mya arenaria	Longitudinal 1	Natural Low-Positive	1	98.7564	1	0.0202519	0	0.0102295	8	Yes	Include	hemolymph	126.3	105.401	176.128	13253.1	14297.8	14618.9	2020-06-03	2021-01-07	Fulton Fish Market	Lubec, ME	65	Mya arenaria	Longitudinal 1	Natural Low-Positive	10	14056.6	135.943	0.0193422	3	0.00976555	8	Yes
4	FFM-15A12	2020-11-20	eDNA	21.9227	24.1701	27.4109	515.93	486.375	529.634	2020-06-03	2021-01-07	Fulton Fish Market	Lubec, ME	65	Mya arenaria	Longitudinal 1	Natural Low-Positive	1	510.646	24.5012	0.0959617	3	0.050399	12.006	Yes	Include	hemolymph	4852.32	4689.32	4871.51	8770.99	16452.5	11286.6	2020-06-03	2021-01-07	Fulton Fish Market	Lubec, ME	65	Mya arenaria	Longitudinal 1	Natural Low-Positive	10	12170.1	4804.39	0.789542	3	0.652268	12.006	Yes
5	FFM-15A12	2020-12-04	eDNA	0	0	0	204.575	195.984	137.862	2020-06-03	2021-01-07	Fulton Fish Market	Lubec, ME	65	Mya arenaria	Longitudinal 1	Natural Low-Positive	1	179.474	1	0.0111437	0	0.00560307	14.006	Yes	Include	hemolymph	335.307	400.272	373.433	7660.82	8167.89	8395.92	2020-06-03	2021-01-07	Fulton Fish Market	Lubec, ME	65	Mya arenaria	Longitudinal 1	Natural Low-Positive	10	8074.88	369.671	0.0915608	3	0.0479768	14.006	Yes
6	FFM-15A12	2020-12-18	eDNA	0	0	0.892697	348.17	361.504	305.787	2020-06-03	2021-01-07	Fulton Fish Market	Lubec, ME	65	Mya arenaria	Longitudinal 1	Natural Low-Positive	1	338.487	1	0.00590864	1	0.00296308	16.006	Yes	Include	hemolymph	13465.4	14022.6	15173.6	66014.1	65770.4	63793.3	2020-06-03	2021-01-07	Fulton Fish Market	Lubec, ME	65	Mya arenaria	Longitudinal 1	Natural Low-Positive	10	65192.6	14220.6	0.436263	3	0.278987	16.006	Yes
7	FFM-15A12	2020-12-31	eDNA	179.85	171.136	170.563	3005.73	2695.63	2381.51	2020-06-03	2021-01-07	Fulton Fish Market	Lubec, ME	65	Mya arenaria	Longitudinal 1	Natural Low-Positive	1	2694.29	173.85	0.12905	3	0.0689758	17.8631	Yes	Include	hemolymph	52527.1	56327.7	56361.3	108489	115450	113392	2020-06-03	2021-01-07	Fulton Fish Market	Lubec, ME	65	Mya arenaria	Longitudinal 1	Natural Low-Positive	10	112444	55072	0.979549	3	0.959918	17.8631	Yes
8	FFM-15E6	2020-08-28	eDNA	0	0	0	46179.6	44675.7	45295.9	2020-06-03	2021-02-01	Fulton Fish Market	Lubec, ME	60	Mya arenaria	Longitudinal 1	Negative Control	1	45383.7	1	4.40687e-05	0	2.20348e-05	0	Yes	Include	hemolymph	15.0365	0	0	146789	143145	147132	2020-06-03	2021-02-01	Fulton Fish Market	Lubec, ME	60	Mya arenaria	Longitudinal 1	Negative Control	10	145688	10	0.000137279	1	6.86443e-05	0	Yes
9	FFM-15E6	2020-09-25	eDNA	0	0	0	840.869	776.109	864.203	2020-06-03	2021-02-01	Fulton Fish Market	Lubec, ME	60	Mya arenaria	Longitudinal 1	Negative Control	1	827.06	1	0.0024182	0	0.00121057	4	Yes	Include	hemolymph	0	0	0	253130	245666	252406	2020-06-03	2021-02-01	Fulton Fish Market	Lubec, ME	60	Mya arenaria	Longitudinal 1	Negative Control	10	250401	10	7.98719e-05	0	3.99375e-05	4	Yes
10	FFM-15E6	2020-10-23	eDNA	0	0	0	1973.53	2157.31	2113.18	2020-06-03	2021-02-01	Fulton Fish Market	Lubec, ME	60	Mya arenaria	Longitudinal 1	Negative Control	1	2081.34	1	0.000960919	0	0.00048069	8	Yes	Include	hemolymph	0	0	0	98373.7	97632.4	97364.1	2020-06-03	2021-02-01	Fulton Fish Market	Lubec, ME	60	Mya arenaria	Longitudinal 1	Negative Control	10	97790.1	10	0.00020452	0	0.00010227	8	Yes
11	FFM-15E6	2020-11-20	eDNA	0	0	0	546.556	552.959	532.865	2020-06-03	2021-02-01	Fulton Fish Market	Lubec, ME	60	Mya arenaria	Longitudinal 1	Negative Control	1	544.127	1	0.00367561	0	0.00184119	12.006	Yes	Include	hemolymph	0	0	0	8951.91	NA	NA	2020-06-03	2021-02-01	Fulton Fish Market	Lubec, ME	60	Mya arenaria	Longitudinal 1	Negative Control	10	8951.91	10	0.00223416	0	0.00111833	12.006	Yes
12	FFM-15E6	2020-12-04	eDNA	0	5.56182	14.4004	634.986	593.407	528.687	2020-06-03	2021-02-01	Fulton Fish Market	Lubec, ME	60	Mya arenaria	Longitudinal 1	Negative Control	1	585.693	6.65406	0.022722	2	0.0114916	14.006	Yes	Include	hemolymph	0	0	0	52143.8	54235.3	53801.7	2020-06-03	2021-02-01	Fulton Fish Market	Lubec, ME	60	Mya arenaria	Longitudinal 1	Negative Control	10	53393.6	10	0.000374577	0	0.000187323	14.006	Yes
13	FFM-15E6	2020-12-18	eDNA	0	0	0	223.625	262.94	243.62	2020-06-03	2021-02-01	Fulton Fish Market	Lubec, ME	60	Mya arenaria	Longitudinal 1	Negative Control	1	243.395	1	0.0082171	0	0.0041255	16.006	Yes	Include	hemolymph	2.5307	19.3424	7.13528	29185.2	27873.8	28992.2	2020-06-03	2021-02-01	Fulton Fish Market	Lubec, ME	60	Mya arenaria	Longitudinal 1	Negative Control	10	28683.7	10	0.00069726	3	0.000348751	16.006	Yes
14	FFM-15E6	2020-12-31	eDNA	0	0	0	32759.7	32093.8	31716.8	2020-06-03	2021-02-01	Fulton Fish Market	Lubec, ME	60	Mya arenaria	Longitudinal 1	Negative Control	1	32190.1	1	6.2131e-05	0	3.10664e-05	17.8631	Yes	Include	hemolymph	0	0	10.9048	60907.4	63401.8	62601.7	2020-06-03	2021-02-01	Fulton Fish Market	Lubec, ME	60	Mya arenaria	Longitudinal 1	Negative Control	10	62303.6	10	0.000321009	1	0.00016053	17.8631	Yes
15	FFM-15E6	2021-01-15	eDNA	4.45721	0	7.06886	32963.4	37204.1	31969.4	2020-06-03	2021-02-01	Fulton Fish Market	Lubec, ME	60	Mya arenaria	Longitudinal 1	Negative Control	1	34045.7	3.84202	0.000225698	2	0.000112862	20.006	Yes	Include	hemolymph	0	0	0	162690	169842	179832	2020-06-03	2021-02-01	Fulton Fish Market	Lubec, ME	60	Mya arenaria	Longitudinal 1	Negative Control	10	170788	10	0.000117104	0	5.85555e-05	20.006	Yes
16	FFM-16A12	2020-08-28	eDNA	0	0	0	274.023	266.561	266.065	2020-06-09	2021-04-05	Fulton Fish Market	Brunswick, ME	55	Mya arenaria	Longitudinal 1	Negative Control	1	268.883	1	0.00743818	0	0.00373297	0	Yes	Include	hemolymph	0	0	0	57481.5	55436.6	57163.2	2020-06-09	2021-04-05	Fulton Fish Market	Brunswick, ME	55	Mya arenaria	Longitudinal 1	Negative Control	10	56693.8	10	0.000352772	0	0.000176417	0	Yes
17	FFM-16A12	2020-09-25	eDNA	0	0	0	251.309	310.491	261.181	2020-06-09	2021-04-05	Fulton Fish Market	Brunswick, ME	55	Mya arenaria	Longitudinal 1	Negative Control	1	274.327	1	0.00729057	0	0.00365862	4	Yes	Include	hemolymph	0	0	0	277243	294425	287473	2020-06-09	2021-04-05	Fulton Fish Market	Brunswick, ME	55	Mya arenaria	Longitudinal 1	Negative Control	10	286380	10	6.98372e-05	0	3.49198e-05	4	Yes
18	FFM-16A12	2020-10-23	eDNA	0	0	0	134.979	140.713	189.638	2020-06-09	2021-04-05	Fulton Fish Market	Brunswick, ME	55	Mya arenaria	Longitudinal 1	Negative Control	1	155.11	1	0.0128941	0	0.00648888	8	Yes	Include	hemolymph	0	0	0	102517	97584.5	102147	2020-06-09	2021-04-05	Fulton Fish Market	Brunswick, ME	55	Mya arenaria	Longitudinal 1	Negative Control	10	100749	10	0.000198512	0	9.9266e-05	8	Yes
19	FFM-16A12	2020-11-20	eDNA	0	0	2.51077	302.027	232.63	239.985	2020-06-09	2021-04-05	Fulton Fish Market	Brunswick, ME	55	Mya arenaria	Longitudinal 1	Negative Control	1	258.214	1	0.00774552	1	0.00388781	12.006	Yes	Include	hemolymph	0	0	0	172759	52232.9	7359.43	2020-06-09	2021-04-05	Fulton Fish Market	Brunswick, ME	55	Mya arenaria	Longitudinal 1	Negative Control	10	77450.4	10	0.00025823	0	0.000129132	12.006	Yes
20	FFM-16A12	2020-12-18	eDNA	0	0	0	677.767	691.247	696.953	2020-06-09	2021-04-05	Fulton Fish Market	Brunswick, ME	55	Mya arenaria	Longitudinal 1	Negative Control	1	688.656	1	0.00290421	0	0.00145422	16.006	Yes	Include	hemolymph	3.26396	0	12.7384	33055.8	32097.6	33734.9	2020-06-09	2021-04-05	Fulton Fish Market	Brunswick, ME	55	Mya arenaria	Longitudinal 1	Negative Control	10	32962.8	10	0.000606745	2	0.000303465	16.006	Yes
21	FFM-16A12	2021-01-15	eDNA	2.32325	1.19707	0	19.4615	12.7255	17.5181	2020-06-09	2021-04-05	Fulton Fish Market	Brunswick, ME	55	Mya arenaria	Longitudinal 1	Negative Control	1	16.5684	1.17344	0.141648	2	0.0762226	20.006	Yes	Include	hemolymph	240.898	144.002	213.577	59189.7	60530.5	61016.5	2020-06-09	2021-04-05	Fulton Fish Market	Brunswick, ME	55	Mya arenaria	Longitudinal 1	Negative Control	10	60245.6	199.492	0.00662264	3	0.00332232	20.006	Yes
22	FFM-16A12	2021-02-12	eDNA	0	0	0	577.887	644.224	635.53	2020-06-09	2021-04-05	Fulton Fish Market	Brunswick, ME	55	Mya arenaria	Longitudinal 1	Negative Control	1	619.213	1	0.0032299	0	0.00161756	24.006	Yes	Include	hemolymph	1999.51	2232.76	2074.21	137183	147504	157476	2020-06-09	2021-04-05	Fulton Fish Market	Brunswick, ME	55	Mya arenaria	Longitudinal 1	Negative Control	10	147387	2102.16	0.0285256	3	0.0144692	24.006	Yes
23	FFM-16A12	2021-03-12	eDNA	0	0	0	497.946	587.868	527.504	2020-06-09	2021-04-05	Fulton Fish Market	Brunswick, ME	55	Mya arenaria	Longitudinal 1	Negative Control	1	537.773	1	0.00371904	0	0.00186299	28.006	Yes	Include	hemolymph	5719.12	5914.32	6156.97	53503.2	69112.7	62324	2020-06-09	2021-04-05	Fulton Fish Market	Brunswick, ME	55	Mya arenaria	Longitudinal 1	Negative Control	10	61646.6	5930.14	0.192391	3	0.106434	28.006	Yes
24	FFM-16A12	2021-03-26	eDNA	2.57457	5.36296	0	6982.27	6891.23	7002.2	2020-06-09	2021-04-05	Fulton Fish Market	Brunswick, ME	55	Mya arenaria	Longitudinal 1	Negative Control	1	6958.57	2.64585	0.000760457	2	0.000380373	30	Yes	Include	hemolymph	26404.4	27120.9	29801.1	120584	132343	134013	2020-06-09	2021-04-05	Fulton Fish Market	Brunswick, ME	55	Mya arenaria	Longitudinal 1	Negative Control	10	128980	27775.5	0.430694	3	0.274449	30	Yes
25	FFM-16A4	2020-08-28	eDNA	0	0	0	1044.75	1081.79	1124.89	2020-06-09	2021-02-11	Fulton Fish Market	Brunswick, ME	55	Mya arenaria	Longitudinal 1	Natural Low-Positive	1	1083.81	1	0.00184534	0	0.000923523	0	Yes	Include	hemolymph	177.341	163.624	99.6685	251482	246140	248995	2020-06-09	2021-02-11	Fulton Fish Market	Brunswick, ME	55	Mya arenaria	Longitudinal 1	Natural Low-Positive	10	248872	146.878	0.00118035	3	0.000590522	0	Yes
26	FFM-16A4	2020-09-25	eDNA	0	0	0	580.19	622.081	645.02	2020-06-09	2021-02-11	Fulton Fish Market	Brunswick, ME	55	Mya arenaria	Longitudinal 1	Natural Low-Positive	1	615.764	1	0.003248	0	0.00162664	4	Yes	Include	hemolymph	258.871	127.814	155.002	436072	445176	472736	2020-06-09	2021-02-11	Fulton Fish Market	Brunswick, ME	55	Mya arenaria	Longitudinal 1	Natural Low-Positive	10	451328	180.562	0.000800138	3	0.000400229	4	Yes
27	FFM-16A4	2020-10-23	eDNA	0	0	0	536.137	525.458	518.242	2020-06-09	2021-02-11	Fulton Fish Market	Brunswick, ME	55	Mya arenaria	Longitudinal 1	Natural Low-Positive	1	526.612	1	0.00379786	0	0.00190254	8	Yes	Include	hemolymph	0	13.2137	9.83656	77768.2	74407	70709	2020-06-09	2021-02-11	Fulton Fish Market	Brunswick, ME	55	Mya arenaria	Longitudinal 1	Natural Low-Positive	10	74294.7	10	0.000269198	2	0.000134617	8	Yes
28	FFM-16A4	2020-11-20	eDNA	0	0	0	240.974	210.701	221.258	2020-06-09	2021-02-11	Fulton Fish Market	Brunswick, ME	55	Mya arenaria	Longitudinal 1	Natural Low-Positive	1	224.311	1	0.00891618	0	0.00447806	12.006	Yes	Include	hemolymph	15.1375	11.8939	11.7381	23978.9	28440.2	143646	2020-06-09	2021-02-11	Fulton Fish Market	Brunswick, ME	55	Mya arenaria	Longitudinal 1	Natural Low-Positive	10	65355	12.9232	0.000395476	3	0.000197777	12.006	Yes
29	FFM-16A4	2020-12-18	eDNA	0	0	0.803096	14.7948	25.252	35.8419	2020-06-09	2021-02-11	Fulton Fish Market	Brunswick, ME	55	Mya arenaria	Longitudinal 1	Natural Low-Positive	1	25.2962	1	0.0790631	1	0.0411586	16.006	Yes	Include	hemolymph	13.6121	5.3502	0	33409.9	34148	33387.1	2020-06-09	2021-02-11	Fulton Fish Market	Brunswick, ME	55	Mya arenaria	Longitudinal 1	Natural Low-Positive	10	33648.3	10	0.000594383	2	0.00029728	16.006	Yes
30	FFM-16A4	2021-01-15	eDNA	0	0	0	942.54	911.953	904.142	2020-06-09	2021-02-11	Fulton Fish Market	Brunswick, ME	55	Mya arenaria	Longitudinal 1	Natural Low-Positive	1	919.545	1	0.00217499	0	0.00108868	20.006	Yes	Include	hemolymph	18.2348	17.6986	35.144	58320.3	72441.9	75903	2020-06-09	2021-02-11	Fulton Fish Market	Brunswick, ME	55	Mya arenaria	Longitudinal 1	Natural Low-Positive	10	68888.4	23.6925	0.000687851	3	0.000344044	20.006	Yes
31	FFM-16D1	2020-08-28	eDNA	0	0	0	1106.04	1269.67	1056.23	2020-06-09	2020-12-04	Fulton Fish Market	Brunswick, ME	66	Mya arenaria	Longitudinal 1	Natural Low-Positive	1	1143.98	1	0.00174828	0	0.000874906	0	Yes	Include	hemolymph	4272.55	5335.4	5105.1	467620	446491	464176	2020-06-09	2020-12-04	Fulton Fish Market	Brunswick, ME	66	Mya arenaria	Longitudinal 1	Natural Low-Positive	10	459429	4904.35	0.0213498	3	0.0107901	0	Yes
32	FFM-16D1	2020-09-25	eDNA	0	0	0	4262.05	4241.36	3863.37	2020-06-09	2020-12-04	Fulton Fish Market	Brunswick, ME	66	Mya arenaria	Longitudinal 1	Natural Low-Positive	1	4122.26	1	0.000485171	0	0.000242644	4	Yes	Include	hemolymph	8541.6	7402.33	6742.25	818135	804629	768652	2020-06-09	2020-12-04	Fulton Fish Market	Brunswick, ME	66	Mya arenaria	Longitudinal 1	Natural Low-Positive	10	797139	7562.06	0.018973	3	0.00957736	4	Yes
33	FFM-16D1	2020-10-23	eDNA	0	0	0	2145.81	2298.02	2118.83	2020-06-09	2020-12-04	Fulton Fish Market	Brunswick, ME	66	Mya arenaria	Longitudinal 1	Natural Low-Positive	1	2187.56	1	0.000914262	0	0.00045734	8	Yes	Include	hemolymph	1591.82	1838.22	1731.85	148340	145747	151185	2020-06-09	2020-12-04	Fulton Fish Market	Brunswick, ME	66	Mya arenaria	Longitudinal 1	Natural Low-Positive	10	148424	1720.63	0.0231853	3	0.0117286	8	Yes
34	FFM-16D1	2020-11-20	eDNA	0	0	0	5337.55	5649.68	5005.79	2020-06-09	2020-12-04	Fulton Fish Market	Brunswick, ME	66	Mya arenaria	Longitudinal 1	Natural Low-Positive	1	5331.01	1	0.000375164	0	0.000187617	12.006	Yes	Include	hemolymph	224.064	206.261	180.787	190933	191729	220302	2020-06-09	2020-12-04	Fulton Fish Market	Brunswick, ME	66	Mya arenaria	Longitudinal 1	Natural Low-Positive	10	200988	203.704	0.00202703	3	0.00101454	12.006	Yes
35	FFM-16E1	2020-08-28	eDNA	0	0	0	480.69	416.949	354.823	2020-06-09	2021-03-04	Fulton Fish Market	Brunswick, ME	73	Mya arenaria	Longitudinal 1	Negative Control	1	417.487	1	0.00479057	0	0.00240103	0	Yes	Include	hemolymph	0	0	0	186411	181900	181000	2020-06-09	2021-03-04	Fulton Fish Market	Brunswick, ME	73	Mya arenaria	Longitudinal 1	Negative Control	10	183104	10	0.000109228	0	5.46168e-05	0	Yes
36	FFM-16E1	2020-09-25	eDNA	0.978748	0	0	493.003	459.403	517.194	2020-06-09	2021-03-04	Fulton Fish Market	Brunswick, ME	73	Mya arenaria	Longitudinal 1	Negative Control	1	489.867	1	0.00408274	1	0.00204555	4	Yes	Include	hemolymph	0	0	0	238867	244834	240963	2020-06-09	2021-03-04	Fulton Fish Market	Brunswick, ME	73	Mya arenaria	Longitudinal 1	Negative Control	10	241555	10	8.2797e-05	0	4.14002e-05	4	Yes
37	FFM-16E1	2020-10-09	eDNA	0	0	0	17.4335	30.8372	24.3372	2020-06-09	2021-03-04	Fulton Fish Market	Brunswick, ME	73	Mya arenaria	Longitudinal 1	Negative Control	1	24.2027	1	0.0826356	0	0.0430985	6	Yes	Include	hemolymph	0	0	0	12274.5	12161	11711.2	2020-06-09	2021-03-04	Fulton Fish Market	Brunswick, ME	73	Mya arenaria	Longitudinal 1	Negative Control	10	12048.9	10	0.0016599	0	0.000830641	6	Yes
38	FFM-16E1	2020-10-23	eDNA	0	0	0	95.5106	80.1118	62.4275	2020-06-09	2021-03-04	Fulton Fish Market	Brunswick, ME	73	Mya arenaria	Longitudinal 1	Negative Control	1	79.35	1	0.0252048	0	0.0127632	8	Yes	Include	hemolymph	0	0	0	40000.2	40841.9	39149.3	2020-06-09	2021-03-04	Fulton Fish Market	Brunswick, ME	73	Mya arenaria	Longitudinal 1	Negative Control	10	39997.1	10	0.000500036	0	0.000250081	8	Yes
39	FFM-16E1	2020-11-06	eDNA	0	0	0	336.9	271.712	0	2020-06-09	2021-03-04	Fulton Fish Market	Brunswick, ME	73	Mya arenaria	Longitudinal 1	Negative Control	1	202.871	1	0.0098585	0	0.00495367	10.006	Yes	Include	hemolymph	0	0	0	90949.3	84625.7	86892.2	2020-06-09	2021-03-04	Fulton Fish Market	Brunswick, ME	73	Mya arenaria	Longitudinal 1	Negative Control	10	87489.1	10	0.0002286	0	0.000114313	10.006	Yes
40	FFM-16E1	2020-11-20	eDNA	0	0	0	574.331	527.591	502.204	2020-06-09	2021-03-04	Fulton Fish Market	Brunswick, ME	73	Mya arenaria	Longitudinal 1	Negative Control	1	534.709	1	0.00374035	0	0.00187368	12.006	Yes	Include	hemolymph	1.36075	0	1.12388	147705	106527	163926	2020-06-09	2021-03-04	Fulton Fish Market	Brunswick, ME	73	Mya arenaria	Longitudinal 1	Negative Control	10	139386	10	0.000143486	2	7.17484e-05	12.006	Yes
41	FFM-16E1	2020-12-04	eDNA	0	0.973131	0	103.899	NA	60.8889	2020-06-09	2021-03-04	Fulton Fish Market	Brunswick, ME	73	Mya arenaria	Longitudinal 1	Negative Control	1	82.3938	1	0.0242737	1	0.0122859	14.006	Yes	Include	hemolymph	0	0	0	22734.8	22526.9	22743	2020-06-09	2021-03-04	Fulton Fish Market	Brunswick, ME	73	Mya arenaria	Longitudinal 1	Negative Control	10	22668.2	10	0.000882292	0	0.000441341	14.006	Yes
42	FFM-17G9	2020-08-28	eDNA	0	0	0	3276.27	2888.28	2950.06	2020-07-23	2021-04-09	Fulton Fish Market	Brunswick, ME	60	Mya arenaria	Longitudinal 1	Natural Low-Positive	1	3038.2	1	0.000658284	0	0.00032925	0	Yes	Include	hemolymph	450.793	823.478	586.374	728045	773589	956552	2020-07-23	2021-04-09	Fulton Fish Market	Brunswick, ME	60	Mya arenaria	Longitudinal 1	Natural Low-Positive	10	819395	620.215	0.00151384	3	0.000757491	0	Yes
43	FFM-17G9	2020-09-25	eDNA	0	0	0	4816.45	5024.14	4557.6	2020-07-23	2021-04-09	Fulton Fish Market	Brunswick, ME	60	Mya arenaria	Longitudinal 1	Natural Low-Positive	1	4799.4	1	0.000416719	0	0.000208403	4	Yes	Include	hemolymph	1340.87	1610.5	1780.05	597503	586802	585152	2020-07-23	2021-04-09	Fulton Fish Market	Brunswick, ME	60	Mya arenaria	Longitudinal 1	Natural Low-Positive	10	589819	1577.14	0.00534787	3	0.0026811	4	Yes
44	FFM-17G9	2020-10-23	eDNA	0	0	0	665.764	631.526	876.67	2020-07-23	2021-04-09	Fulton Fish Market	Brunswick, ME	60	Mya arenaria	Longitudinal 1	Natural Low-Positive	1	724.654	1	0.00275994	0	0.00138188	8	Yes	Include	hemolymph	1137.6	1186.73	1094.34	197449	202911	193522	2020-07-23	2021-04-09	Fulton Fish Market	Brunswick, ME	60	Mya arenaria	Longitudinal 1	Natural Low-Positive	10	197961	1139.56	0.011513	3	0.00578981	8	Yes
45	FFM-17G9	2020-11-20	eDNA	0	0	0	824.625	887.622	751.224	2020-07-23	2021-04-09	Fulton Fish Market	Brunswick, ME	60	Mya arenaria	Longitudinal 1	Natural Low-Positive	1	821.157	1	0.00243559	0	0.00121928	12.006	Yes	Include	hemolymph	204.632	355.06	313.164	194915	203307	171592	2020-07-23	2021-04-09	Fulton Fish Market	Brunswick, ME	60	Mya arenaria	Longitudinal 1	Natural Low-Positive	10	189938	290.952	0.00306366	3	0.00153418	12.006	Yes
46	FFM-17G9	2020-12-18	eDNA	0	0	0	218.952	194.625	221.164	2020-07-23	2021-04-09	Fulton Fish Market	Brunswick, ME	60	Mya arenaria	Longitudinal 1	Natural Low-Positive	1	211.58	1	0.00945267	0	0.00474878	16.006	Yes	Include	hemolymph	286.059	206.455	245.62	37877.7	36890.5	36387.7	2020-07-23	2021-04-09	Fulton Fish Market	Brunswick, ME	60	Mya arenaria	Longitudinal 1	Natural Low-Positive	10	37051.9	246.045	0.0132811	3	0.00668493	16.006	Yes
47	FFM-17G9	2021-01-15	eDNA	0	0	0	7880.13	8176.73	7307.12	2020-07-23	2021-04-09	Fulton Fish Market	Brunswick, ME	60	Mya arenaria	Longitudinal 1	Natural Low-Positive	1	7787.99	1	0.000256806	0	0.000128419	20.006	Yes	Include	hemolymph	615.933	617.613	681.67	28299.6	29218.4	28112.3	2020-07-23	2021-04-09	Fulton Fish Market	Brunswick, ME	60	Mya arenaria	Longitudinal 1	Natural Low-Positive	10	28543.5	638.405	0.0447321	3	0.0228778	20.006	Yes
48	FFM-17G9	2021-02-12	eDNA	0	0	0	628.186	648.9	559.017	2020-07-23	2021-04-09	Fulton Fish Market	Brunswick, ME	60	Mya arenaria	Longitudinal 1	Natural Low-Positive	1	612.034	1	0.00326779	0	0.00163657	24.006	Yes	Include	hemolymph	583.146	693.109	572.603	174501	178624	174340	2020-07-23	2021-04-09	Fulton Fish Market	Brunswick, ME	60	Mya arenaria	Longitudinal 1	Natural Low-Positive	10	175822	616.286	0.00701035	3	0.0035175	24.006	Yes
49	FFM-17G9	2021-03-12	eDNA	0	0	0	756.671	796.707	778.41	2020-07-23	2021-04-09	Fulton Fish Market	Brunswick, ME	60	Mya arenaria	Longitudinal 1	Natural Low-Positive	1	777.263	1	0.00257313	0	0.00128822	28.006	Yes	Include	hemolymph	1466.56	1657.09	1867.66	214438	213842	211937	2020-07-23	2021-04-09	Fulton Fish Market	Brunswick, ME	60	Mya arenaria	Longitudinal 1	Natural Low-Positive	10	213406	1663.77	0.0155926	3	0.00785754	28.006	Yes
50	FFM-17H1	2020-08-28	eDNA	0	0	0	966.155	996.294	1035.5	2020-07-23	2021-01-21	Fulton Fish Market	Brunswick, ME	53	Mya arenaria	Longitudinal 1	Natural Low-Positive	1	999.317	1	0.00200137	0	0.00100169	0	Yes	Include	hemolymph	506.781	362.704	445.895	183486	180878	184336	2020-07-23	2021-01-21	Fulton Fish Market	Brunswick, ME	53	Mya arenaria	Longitudinal 1	Natural Low-Positive	10	182900	438.46	0.00479453	3	0.00240303	0	Yes
51	FFM-17H1	2020-09-25	eDNA	0	0	0	1166.98	1194.14	1397.88	2020-07-23	2021-01-21	Fulton Fish Market	Brunswick, ME	53	Mya arenaria	Longitudinal 1	Natural Low-Positive	1	1253	1	0.00159617	0	0.000798722	4	Yes	Include	hemolymph	11340.9	11495.4	9979.23	466675	498504	494582	2020-07-23	2021-01-21	Fulton Fish Market	Brunswick, ME	53	Mya arenaria	Longitudinal 1	Natural Low-Positive	10	486587	10938.5	0.0449602	3	0.0229971	4	Yes
52	FFM-17H1	2020-10-23	eDNA	0	0	0	500.642	457.321	451.525	2020-07-23	2021-01-21	Fulton Fish Market	Brunswick, ME	53	Mya arenaria	Longitudinal 1	Natural Low-Positive	1	469.829	1	0.00425687	0	0.00213297	8	Yes	Include	hemolymph	1754.62	2202.99	1848.4	53209	52694.9	52866.5	2020-07-23	2021-01-21	Fulton Fish Market	Brunswick, ME	53	Mya arenaria	Longitudinal 1	Natural Low-Positive	10	52923.5	1935.34	0.0731372	3	0.0379566	8	Yes
53	FFM-17H1	2020-11-06	eDNA	0	0	0	1045.83	1067.82	1057.31	2020-07-23	2021-01-21	Fulton Fish Market	Brunswick, ME	53	Mya arenaria	Longitudinal 1	Natural Low-Positive	1	1056.99	1	0.00189217	0	0.000946982	10.006	Yes	Include	hemolymph	2075.03	2026.44	1816.88	32035.4	34146.7	30995.2	2020-07-23	2021-01-21	Fulton Fish Market	Brunswick, ME	53	Mya arenaria	Longitudinal 1	Natural Low-Positive	10	32392.4	1972.78	0.121805	3	0.0648522	10.006	Yes
54	FFM-17H1	2020-11-20	eDNA	0	1.72141	0	164.528	246.459	217.165	2020-07-23	2021-01-21	Fulton Fish Market	Brunswick, ME	53	Mya arenaria	Longitudinal 1	Natural Low-Positive	1	209.384	1	0.00955182	1	0.00479883	12.006	Yes	Include	hemolymph	715.624	606.963	658.871	88188	NA	75874.3	2020-07-23	2021-01-21	Fulton Fish Market	Brunswick, ME	53	Mya arenaria	Longitudinal 1	Natural Low-Positive	10	82031.2	660.486	0.0161033	3	0.008117	12.006	Yes
55	FFM-17H1	2020-12-18	eDNA	41.1394	52.1534	61.004	344.831	398.612	375.57	2020-07-23	2021-01-21	Fulton Fish Market	Brunswick, ME	53	Mya arenaria	Longitudinal 1	Natural Low-Positive	1	373.004	51.4323	0.275773	3	0.15994	16.006	Yes	Include	hemolymph	3745.15	4406.02	3896.51	53981.9	56611.8	57601.4	2020-07-23	2021-01-21	Fulton Fish Market	Brunswick, ME	53	Mya arenaria	Longitudinal 1	Natural Low-Positive	10	56065	4015.89	0.143258	3	0.0771558	16.006	Yes
56	FFM-17H1	2020-12-31	eDNA	0	0	1.75997	199.943	217.336	234.097	2020-07-23	2021-01-21	Fulton Fish Market	Brunswick, ME	53	Mya arenaria	Longitudinal 1	Natural Low-Positive	1	217.125	1	0.00921128	1	0.00462695	17.8631	Yes	Include	hemolymph	19706	20167.6	20855.3	79857.3	80505.9	83260.1	2020-07-23	2021-01-21	Fulton Fish Market	Brunswick, ME	53	Mya arenaria	Longitudinal 1	Natural Low-Positive	10	81207.8	20243	0.498548	3	0.332043	17.8631	Yes
57	FFM-17H1	2021-01-15	eDNA	1.02301	0.966282	1.37188	51.3494	44.806	69.155	2020-07-23	2021-01-21	Fulton Fish Market	Brunswick, ME	53	Mya arenaria	Longitudinal 1	Natural Low-Positive	1	55.1035	1.12039	0.0406649	3	0.0207544	20.006	Yes	Include	hemolymph	18.7797	24.5869	14.3163	2315.06	3627.42	3185.41	2020-07-23	2021-01-21	Fulton Fish Market	Brunswick, ME	53	Mya arenaria	Longitudinal 1	Natural Low-Positive	10	3042.63	19.2276	0.0126388	3	0.00635961	20.006	Yes
58	FFM-18B12	2020-08-28	eDNA	0	0	0	2961.03	3356.32	3165.64	2020-08-12	2020-12-29	Fulton Fish Market	Brunswick, ME	67	Mya arenaria	Longitudinal 1	Natural Low-Positive	1	3160.99	1	0.000632712	0	0.000316456	0	Yes	Include	hemolymph	470.741	102.198	232.121	267724	287522	287395	2020-08-12	2020-12-29	Fulton Fish Market	Brunswick, ME	67	Mya arenaria	Longitudinal 1	Natural Low-Positive	10	280880	268.353	0.0019108	3	0.000956316	0	Yes
59	FFM-18B12	2020-09-25	eDNA	0	0	0	4757.35	4679.65	4350.13	2020-08-12	2020-12-29	Fulton Fish Market	Brunswick, ME	67	Mya arenaria	Longitudinal 1	Natural Low-Positive	1	4595.71	1	0.000435188	0	0.000217641	4	Yes	Include	hemolymph	2636.38	2961.47	3150.9	385071	394126	389919	2020-08-12	2020-12-29	Fulton Fish Market	Brunswick, ME	67	Mya arenaria	Longitudinal 1	Natural Low-Positive	10	389705	2916.25	0.0149665	3	0.00753965	4	Yes
60	FFM-18B12	2020-10-23	eDNA	0	0	0	1990.37	1863.96	1827.97	2020-08-12	2020-12-29	Fulton Fish Market	Brunswick, ME	67	Mya arenaria	Longitudinal 1	Natural Low-Positive	1	1894.1	1	0.00105591	0	0.000528234	8	Yes	Include	hemolymph	1596.6	1354.06	1540.54	61609	56660.9	57488.2	2020-08-12	2020-12-29	Fulton Fish Market	Brunswick, ME	67	Mya arenaria	Longitudinal 1	Natural Low-Positive	10	58586	1497.07	0.0511066	3	0.0262234	8	Yes
61	FFM-18B12	2020-11-20	eDNA	0	0	0	1132.05	1386.49	1129.36	2020-08-12	2020-12-29	Fulton Fish Market	Brunswick, ME	67	Mya arenaria	Longitudinal 1	Natural Low-Positive	1	1215.97	1	0.00164478	0	0.000823068	12.006	Yes	Include	hemolymph	2553.97	3218.24	3092.92	184119	191369	190931	2020-08-12	2020-12-29	Fulton Fish Market	Brunswick, ME	67	Mya arenaria	Longitudinal 1	Natural Low-Positive	10	188806	2955.05	0.0313024	3	0.0159001	12.006	Yes
62	FFM-18B12	2020-12-04	eDNA	46.1919	60.7261	39.9009	11501.9	11176.9	10867.8	2020-08-12	2020-12-29	Fulton Fish Market	Brunswick, ME	67	Mya arenaria	Longitudinal 1	Natural Low-Positive	1	11182.2	48.9396	0.00875314	3	0.00439581	14.006	Yes	Include	hemolymph	4671.26	4782.84	4832.52	39577.1	42704.2	41896.7	2020-08-12	2020-12-29	Fulton Fish Market	Brunswick, ME	67	Mya arenaria	Longitudinal 1	Natural Low-Positive	10	41392.7	4762.21	0.230099	3	0.130007	14.006	Yes
63	FFM-21A1	2020-12-29	eDNA	2.21957	0	0	730.986	361.693	633.49	2020-12-08	2021-06-29	Fulton Fish Market	Waldoboro, ME	57	Mya arenaria	Longitudinal 2	Natural Low-Positive	1	575.39	1	0.0034759	1	0.00174098	0	Yes	Include	hemolymph	3761.3	3733.76	3263.56	133091	138956	131928	2020-12-08	2021-06-29	Fulton Fish Market	Waldoboro, ME	57	Mya arenaria	Longitudinal 2	Natural Low-Positive	10	134658	3586.21	0.0532639	3	0.0273606	0	Yes
64	FFM-21A1	2021-01-26	eDNA	0	0	0.679118	476.93	516.112	402.486	2020-12-08	2021-06-29	Fulton Fish Market	Waldoboro, ME	57	Mya arenaria	Longitudinal 2	Natural Low-Positive	1	465.176	1	0.00429945	1	0.00215435	4	Yes	Include	hemolymph	12874	12060.1	11897.1	67771.3	61580.5	62888.7	2020-12-08	2021-06-29	Fulton Fish Market	Waldoboro, ME	57	Mya arenaria	Longitudinal 2	Natural Low-Positive	10	64080.2	12277.1	0.383178	3	0.236995	4	Yes
65	FFM-21A1	2021-02-09	eDNA	0	0	0	364.194	410.434	386.672	2020-12-08	2021-06-29	Fulton Fish Market	Waldoboro, ME	57	Mya arenaria	Longitudinal 2	Natural Low-Positive	1	387.1	1	0.00516662	0	0.00259	6	Yes	Include	hemolymph	26562.9	28639.3	27958.3	170652	175292	172270	2020-12-08	2021-06-29	Fulton Fish Market	Waldoboro, ME	57	Mya arenaria	Longitudinal 2	Natural Low-Positive	10	172738	27720.2	0.320951	3	0.191151	6	Yes
66	FFM-21A1	2021-02-23	eDNA	0	0	0	246.1	266.952	323.136	2020-12-08	2021-06-29	Fulton Fish Market	Waldoboro, ME	57	Mya arenaria	Longitudinal 2	Natural Low-Positive	1	278.729	1	0.00717542	0	0.00360063	8	Yes	Include	hemolymph	20006.3	20702.4	20809.8	120611	121668	125853	2020-12-08	2021-06-29	Fulton Fish Market	Waldoboro, ME	57	Mya arenaria	Longitudinal 2	Natural Low-Positive	10	122711	20506.2	0.33422	3	0.200639	8	Yes
67	FFM-21A1	2021-03-09	eDNA	0	0	1.86739	277.164	274.673	257.156	2020-12-08	2021-06-29	Fulton Fish Market	Waldoboro, ME	57	Mya arenaria	Longitudinal 2	Natural Low-Positive	1	269.664	1	0.00741662	1	0.00372212	10	Yes	Include	hemolymph	28209.7	28986.8	26996.8	216878	218215	226621	2020-12-08	2021-06-29	Fulton Fish Market	Waldoboro, ME	57	Mya arenaria	Longitudinal 2	Natural Low-Positive	10	220571	28064.4	0.254471	3	0.145784	10	Yes
68	FFM-21A1	2021-03-23	eDNA	130.73	177.506	174.837	1162.32	1167.3	1234.05	2020-12-08	2021-06-29	Fulton Fish Market	Waldoboro, ME	57	Mya arenaria	Longitudinal 2	Natural Low-Positive	1	1187.89	161.025	0.27111	3	0.156812	11.994	Yes	Include	hemolymph	10093.1	10475.6	10209.1	41284.5	41609.8	42023.8	2020-12-08	2021-06-29	Fulton Fish Market	Waldoboro, ME	57	Mya arenaria	Longitudinal 2	Natural Low-Positive	10	41639.4	10259.3	0.492768	3	0.326935	11.994	Yes
69	FFM-21A1	2021-04-06	eDNA	0	1.93768	0	298.01	315.04	299.657	2020-12-08	2021-06-29	Fulton Fish Market	Waldoboro, ME	57	Mya arenaria	Longitudinal 2	Natural Low-Positive	1	304.236	1	0.00657385	1	0.00329776	13.994	Yes	Include	hemolymph	11919	11706.2	12798.2	182611	183381	183050	2020-12-08	2021-06-29	Fulton Fish Market	Waldoboro, ME	57	Mya arenaria	Longitudinal 2	Natural Low-Positive	10	183014	12141.1	0.13268	3	0.0710536	13.994	Yes
70	FFM-21A1	2021-04-20	eDNA	1.13804	0	0	938.855	932.353	854.73	2020-12-08	2021-06-29	Fulton Fish Market	Waldoboro, ME	57	Mya arenaria	Longitudinal 2	Natural Low-Positive	1	908.646	1	0.00220108	1	0.00110175	15.994	Yes	Include	hemolymph	15471.5	14311.5	14175.8	182408	190569	181142	2020-12-08	2021-06-29	Fulton Fish Market	Waldoboro, ME	57	Mya arenaria	Longitudinal 2	Natural Low-Positive	10	184706	14652.9	0.158662	3	0.0861665	15.994	Yes
71	FFM-21A1	2021-05-04	eDNA	0	0	0	125.585	100.625	108.553	2020-12-08	2021-06-29	Fulton Fish Market	Waldoboro, ME	57	Mya arenaria	Longitudinal 2	Natural Low-Positive	1	111.588	1	0.0179231	0	0.00904261	17.994	Yes	Include	hemolymph	7388.75	7588.18	7252.37	397497	423625	420548	2020-12-08	2021-06-29	Fulton Fish Market	Waldoboro, ME	57	Mya arenaria	Longitudinal 2	Natural Low-Positive	10	413890	7409.77	0.0358055	3	0.0182291	17.994	Yes
72	FFM-21A1	2021-05-18	eDNA	0	0	0	437.128	463.204	486.349	2020-12-08	2021-06-29	Fulton Fish Market	Waldoboro, ME	57	Mya arenaria	Longitudinal 2	Natural Low-Positive	1	462.227	1	0.00432688	0	0.00216813	19.994	Yes	Include	hemolymph	3342.68	3150.24	3807.84	174389	174319	185665	2020-12-08	2021-06-29	Fulton Fish Market	Waldoboro, ME	57	Mya arenaria	Longitudinal 2	Natural Low-Positive	10	178124	3433.59	0.0385527	3	0.0196552	19.994	Yes
73	FFM-21A1	2021-06-15	eDNA	6.98504	0.768981	5.01727	1144.23	1143.26	1190.68	2020-12-08	2021-06-29	Fulton Fish Market	Waldoboro, ME	57	Mya arenaria	Longitudinal 2	Natural Low-Positive	1	1159.39	4.2571	0.0073437	3	0.00368538	23.994	Yes	Include	hemolymph	49.1869	63.9633	90.5112	8242.39	8518.42	8540.72	2020-12-08	2021-06-29	Fulton Fish Market	Waldoboro, ME	57	Mya arenaria	Longitudinal 2	Natural Low-Positive	10	8433.84	67.8871	0.0160988	3	0.00811469	23.994	Yes
74	FFM-21D4	2020-12-29	eDNA	0	0	0	NA	11790	11487.9	2020-12-08	2021-10-25	Fulton Fish Market	Waldoboro, ME	59	Mya arenaria	Longitudinal 2	Natural Low-Positive	1	11638.9	1	0.000171837	0	8.59259e-05	0	Yes	Include	hemolymph	37.8518	33.9582	29.7916	83411.5	81766.4	79818.2	2020-12-08	2021-10-25	Fulton Fish Market	Waldoboro, ME	59	Mya arenaria	Longitudinal 2	Natural Low-Positive	10	81665.4	33.8672	0.000829413	3	0.000414879	0	Yes
75	FFM-21D4	2021-01-26	eDNA	0	0	0	2296.95	2265.55	2196.19	2020-12-08	2021-10-25	Fulton Fish Market	Waldoboro, ME	59	Mya arenaria	Longitudinal 2	Natural Low-Positive	1	2252.9	1	0.000887746	0	0.00044407	4	Yes	Include	hemolymph	45.9332	6.29201	32.0493	81068.8	81483.9	84050.2	2020-12-08	2021-10-25	Fulton Fish Market	Waldoboro, ME	59	Mya arenaria	Longitudinal 2	Natural Low-Positive	10	82201	28.0915	0.000683483	3	0.000341858	4	Yes
76	FFM-21D4	2021-02-23	eDNA	2.1481	0	0	1478.21	1489.45	1554.2	2020-12-08	2021-10-25	Fulton Fish Market	Waldoboro, ME	59	Mya arenaria	Longitudinal 2	Natural Low-Positive	1	1507.29	1	0.00132689	1	0.000663884	8	Yes	Include	hemolymph	9.01127	23.0106	26.0069	51964.6	52849.2	53311.8	2020-12-08	2021-10-25	Fulton Fish Market	Waldoboro, ME	59	Mya arenaria	Longitudinal 2	Natural Low-Positive	10	52708.5	19.3429	0.000733958	3	0.000367114	8	Yes
77	FFM-21D4	2021-03-23	eDNA	0	0	0	552.995	745.422	762.941	2020-12-08	2021-10-25	Fulton Fish Market	Waldoboro, ME	59	Mya arenaria	Longitudinal 2	Natural Low-Positive	1	687.119	1	0.0029107	0	0.00145747	11.994	Yes	Include	hemolymph	19.8532	38.1846	29.3087	172925	182262	180384	2020-12-08	2021-10-25	Fulton Fish Market	Waldoboro, ME	59	Mya arenaria	Longitudinal 2	Natural Low-Positive	10	178524	29.1155	0.000326181	3	0.000163117	11.994	Yes
78	FFM-21D4	2021-04-20	eDNA	2.76954	1.4087	0	1115.28	640.701	981.474	2020-12-08	2021-10-25	Fulton Fish Market	Waldoboro, ME	59	Mya arenaria	Longitudinal 2	Natural Low-Positive	1	912.484	1.39274	0.00305265	2	0.00152866	15.994	Yes	Include	hemolymph	100.884	144.03	93.4168	367956	376918	385666	2020-12-08	2021-10-25	Fulton Fish Market	Waldoboro, ME	59	Mya arenaria	Longitudinal 2	Natural Low-Positive	10	376847	112.777	0.000598529	3	0.000299354	15.994	Yes
79	FFM-21D4	2021-05-18	eDNA	2.47067	2.41857	2.62465	351.321	300.88	330.6	2020-12-08	2021-10-25	Fulton Fish Market	Waldoboro, ME	59	Mya arenaria	Longitudinal 2	Natural Low-Positive	1	327.601	2.50463	0.0152908	3	0.00770428	19.994	Yes	Include	hemolymph	111.378	161.918	96.9775	212216	229512	226677	2020-12-08	2021-10-25	Fulton Fish Market	Waldoboro, ME	59	Mya arenaria	Longitudinal 2	Natural Low-Positive	10	222802	123.424	0.00110793	3	0.000554273	19.994	Yes
80	FFM-21D4	2021-06-15	eDNA	0	0	0	3062.67	NA	3354.55	2020-12-08	2021-10-25	Fulton Fish Market	Waldoboro, ME	59	Mya arenaria	Longitudinal 2	Natural Low-Positive	1	3208.61	1	0.000623323	0	0.000311759	23.994	Yes	Include	hemolymph	44.0493	52.2437	43.1202	20487.5	20964.1	21248.4	2020-12-08	2021-10-25	Fulton Fish Market	Waldoboro, ME	59	Mya arenaria	Longitudinal 2	Natural Low-Positive	10	20900	46.4711	0.00444699	3	0.00222845	23.994	Yes
81	FFM-21D4	2021-07-13	eDNA	0	0	0	62.8632	67.2181	53.3574	2020-12-08	2021-10-25	Fulton Fish Market	Waldoboro, ME	59	Mya arenaria	Longitudinal 2	Natural Low-Positive	1	61.1462	1	0.0327085	0	0.0166261	27.994	Yes	Include	hemolymph	20.8854	10.709	18.4553	10925.6	11154.3	10722.4	2020-12-08	2021-10-25	Fulton Fish Market	Waldoboro, ME	59	Mya arenaria	Longitudinal 2	Natural Low-Positive	1	10934.1	16.6832	0.0030516	3	0.00152813	27.994	Yes
82	FFM-21D4	2021-08-10	eDNA	0	0	0	237.658	211.396	214.12	2020-12-08	2021-10-25	Fulton Fish Market	Waldoboro, ME	59	Mya arenaria	Longitudinal 2	Natural Low-Positive	1	221.058	1	0.0090474	0	0.00454426	31.994	Yes	Include	hemolymph	399.218	457.792	387.9	43924.9	25189.3	42001	2020-12-08	2021-10-25	Fulton Fish Market	Waldoboro, ME	59	Mya arenaria	Longitudinal 2	Natural Low-Positive	1	37038.4	414.97	0.0224076	3	0.0113307	31.994	Yes
83	FFM-21D4	2021-09-08	eDNA	0	0	0	1415.4	1496.63	1431.8	2020-12-08	2021-10-25	Fulton Fish Market	Waldoboro, ME	59	Mya arenaria	Longitudinal 2	Natural Low-Positive	1	1447.94	1	0.00138127	0	0.000691114	36.1369	Yes	Include	hemolymph	526.083	551.135	504.042	12791.6	12276.7	12859	2020-12-08	2021-10-25	Fulton Fish Market	Waldoboro, ME	59	Mya arenaria	Longitudinal 2	Natural Low-Positive	1	12642.4	527.087	0.0833837	3	0.0435057	36.1369	Yes
84	FFM-21D4	2021-09-21	eDNA	0	0	0	616.942	NA	625.107	2020-12-08	2021-10-25	Fulton Fish Market	Waldoboro, ME	59	Mya arenaria	Longitudinal 2	Natural Low-Positive	1	621.024	1	0.00322049	0	0.00161284	37.994	Yes	Include	hemolymph	708.539	662.577	718.948	16316	15641.7	17718.7	2020-12-08	2021-10-25	Fulton Fish Market	Waldoboro, ME	59	Mya arenaria	Longitudinal 2	Natural Low-Positive	1	16558.8	696.688	0.0841472	3	0.0439215	37.994	Yes
85	FFM-21D4	2021-10-05	eDNA	0	1.77089	1.22974	1972.58	2096.48	1959.57	2020-12-08	2021-10-25	Fulton Fish Market	Waldoboro, ME	59	Mya arenaria	Longitudinal 2	Natural Low-Positive	1	2009.54	1.00021	0.000995463	2	0.000497979	39.994	Yes	Include	hemolymph	584.785	707.519	650.838	16790.9	16644.3	17508.3	2020-12-08	2021-10-25	Fulton Fish Market	Waldoboro, ME	59	Mya arenaria	Longitudinal 2	Natural Low-Positive	1	16981.2	647.714	0.076286	3	0.0396556	39.994	Yes
86	FFM-21D4	2021-10-19	eDNA	0	0	0	1591.91	1252.05	1214.84	2020-12-08	2021-10-25	Fulton Fish Market	Waldoboro, ME	59	Mya arenaria	Longitudinal 2	Natural Low-Positive	1	1352.93	1	0.00147827	0	0.000739681	41.994	Yes	Include	hemolymph	398.193	365.129	346.038	19638.3	22044.5	20559.4	2020-12-08	2021-10-25	Fulton Fish Market	Waldoboro, ME	59	Mya arenaria	Longitudinal 2	Natural Low-Positive	1	20747.4	369.787	0.0356466	3	0.0181467	41.994	Yes
87	FFM-21F7	2020-12-29	eDNA	0	0	0	8950.42	9135.77	9005.04	2020-12-08	2021-10-07	Fulton Fish Market	Waldoboro, ME	61	Mya arenaria	Longitudinal 2	Negative Control	1	9030.41	1	0.000221474	0	0.000110749	0	Yes	Include	hemolymph	0	0	0	28025.6	24380	25804.7	2020-12-08	2021-10-07	Fulton Fish Market	Waldoboro, ME	61	Mya arenaria	Longitudinal 2	Negative Control	10	26070.1	10	0.000767162	0	0.000383728	0	Yes
88	FFM-21F7	2021-01-26	eDNA	0	0	0	1987.14	1896.38	2100.5	2020-12-08	2021-10-07	Fulton Fish Market	Waldoboro, ME	61	Mya arenaria	Longitudinal 2	Negative Control	1	1994.67	1	0.00100267	0	0.000501586	4	Yes	Include	hemolymph	0	0	0	161633	150649	164242	2020-12-08	2021-10-07	Fulton Fish Market	Waldoboro, ME	61	Mya arenaria	Longitudinal 2	Negative Control	10	158841	10	0.000125912	0	6.29598e-05	4	Yes
89	FFM-21F7	2021-02-09	eDNA	0	0	0	454.865	487.871	510.493	2020-12-08	2021-10-07	Fulton Fish Market	Waldoboro, ME	61	Mya arenaria	Longitudinal 2	Negative Control	1	484.41	1	0.00412874	0	0.00206864	6	Yes	Include	hemolymph	0	0	0	27283.7	26084.1	24396	2020-12-08	2021-10-07	Fulton Fish Market	Waldoboro, ME	61	Mya arenaria	Longitudinal 2	Negative Control	10	25921.3	10	0.000771567	0	0.000385932	6	Yes
90	FFM-21F7	2021-02-23	eDNA	0	0	0	2545.66	2540.13	2577.05	2020-12-08	2021-10-07	Fulton Fish Market	Waldoboro, ME	61	Mya arenaria	Longitudinal 2	Negative Control	1	2554.28	1	0.000783	0	0.000391653	8	Yes	Include	hemolymph	0	0	0	62657.1	63558.9	65097.9	2020-12-08	2021-10-07	Fulton Fish Market	Waldoboro, ME	61	Mya arenaria	Longitudinal 2	Negative Control	10	63771.3	10	0.000313621	0	0.000156835	8	Yes
91	FFM-21F7	2021-03-09	eDNA	0	0	0	1078.98	1001.44	1031.3	2020-12-08	2021-10-07	Fulton Fish Market	Waldoboro, ME	61	Mya arenaria	Longitudinal 2	Negative Control	1	1037.24	1	0.0019282	0	0.000965029	10	Yes	Include	hemolymph	0	0	0	127102	136115	132431	2020-12-08	2021-10-07	Fulton Fish Market	Waldoboro, ME	61	Mya arenaria	Longitudinal 2	Negative Control	10	131883	10	0.00015165	0	7.58306e-05	10	Yes
92	FFM-21F7	2021-03-23	eDNA	0	0	0	5093.64	4938.14	5002.43	2020-12-08	2021-10-07	Fulton Fish Market	Waldoboro, ME	61	Mya arenaria	Longitudinal 2	Negative Control	1	5011.4	1	0.00039909	0	0.000199585	11.994	Yes	Include	hemolymph	0	0	0	52688.6	57067	57333.5	2020-12-08	2021-10-07	Fulton Fish Market	Waldoboro, ME	61	Mya arenaria	Longitudinal 2	Negative Control	10	55696.3	10	0.00035909	0	0.000179577	11.994	Yes
93	FFM-21F7	2021-04-06	eDNA	0	0	0	513.847	459.221	468.276	2020-12-08	2021-10-07	Fulton Fish Market	Waldoboro, ME	61	Mya arenaria	Longitudinal 2	Negative Control	1	480.448	1	0.00416278	0	0.00208573	13.994	Yes	Include	hemolymph	0	0	0	45360.6	44645	47273.3	2020-12-08	2021-10-07	Fulton Fish Market	Waldoboro, ME	61	Mya arenaria	Longitudinal 2	Negative Control	10	45759.6	10	0.000437066	0	0.000218581	13.994	Yes
94	FFM-21F7	2021-04-20	eDNA	0	0	0	658.189	654.47	649.451	2020-12-08	2021-10-07	Fulton Fish Market	Waldoboro, ME	61	Mya arenaria	Longitudinal 2	Negative Control	1	654.037	1	0.00305793	0	0.00153131	15.994	Yes	Include	hemolymph	0	0	0	178979	181478	188388	2020-12-08	2021-10-07	Fulton Fish Market	Waldoboro, ME	61	Mya arenaria	Longitudinal 2	Negative Control	10	182948	10	0.00010932	0	5.46632e-05	15.994	Yes
95	FFM-21F7	2021-05-04	eDNA	0	0	0	1727.99	1742.12	2192.58	2020-12-08	2021-10-07	Fulton Fish Market	Waldoboro, ME	61	Mya arenaria	Longitudinal 2	Negative Control	1	1887.57	1	0.00105957	0	0.000530064	17.994	Yes	Include	hemolymph	0	0	0	87744.1	84765.6	87306.2	2020-12-08	2021-10-07	Fulton Fish Market	Waldoboro, ME	61	Mya arenaria	Longitudinal 2	Negative Control	10	86605.3	10	0.000230933	0	0.00011548	17.994	Yes
96	FFM-21F7	2021-05-18	eDNA	0	0	0	552.036	513.041	394.473	2020-12-08	2021-10-07	Fulton Fish Market	Waldoboro, ME	61	Mya arenaria	Longitudinal 2	Negative Control	1	486.517	1	0.00411086	0	0.00205966	19.994	Yes	Include	hemolymph	0	0	0	120351	120429	120677	2020-12-08	2021-10-07	Fulton Fish Market	Waldoboro, ME	61	Mya arenaria	Longitudinal 2	Negative Control	10	120485	10	0.000165995	0	8.30044e-05	19.994	Yes
97	FFM-21F7	2021-06-15	eDNA	0	0	0	3248.4	3201.74	3069.74	2020-12-08	2021-10-07	Fulton Fish Market	Waldoboro, ME	61	Mya arenaria	Longitudinal 2	Negative Control	1	3173.3	1	0.000630259	0	0.000315229	23.994	Yes	Include	hemolymph	0	0	0	8170.61	8081.51	7519.29	2020-12-08	2021-10-07	Fulton Fish Market	Waldoboro, ME	61	Mya arenaria	Longitudinal 2	Negative Control	10	7923.8	10	0.00252404	0	0.00126362	23.994	Yes
98	FFM-21F7	2021-07-13	eDNA	0	0	0	469.885	464.468	427.767	2020-12-08	2021-10-07	Fulton Fish Market	Waldoboro, ME	61	Mya arenaria	Longitudinal 2	Negative Control	1	454.04	1	0.0044049	0	0.00220731	27.994	Yes	Include	hemolymph	1.74404	0	0	9043.29	9080.48	9329.62	2020-12-08	2021-10-07	Fulton Fish Market	Waldoboro, ME	61	Mya arenaria	Longitudinal 2	Negative Control	1	9151.13	1	0.000218552	1	0.000109288	27.994	Yes
99	FFM-21F7	2021-08-10	eDNA	0	0	0	59.528	70.3647	64.6137	2020-12-08	2021-10-07	Fulton Fish Market	Waldoboro, ME	61	Mya arenaria	Longitudinal 2	Negative Control	1	64.8355	1	0.0308473	0	0.0156653	31.994	Yes	Include	hemolymph	0	0	0	18525.3	18462.4	18159.1	2020-12-08	2021-10-07	Fulton Fish Market	Waldoboro, ME	61	Mya arenaria	Longitudinal 2	Negative Control	1	18382.3	1	0.0001088	0	5.44032e-05	31.994	Yes
100	FFM-21F7	2021-09-08	eDNA	0	0	0	2179.27	2294.18	2103.52	2020-12-08	2021-10-07	Fulton Fish Market	Waldoboro, ME	61	Mya arenaria	Longitudinal 2	Negative Control	1	2192.32	1	0.000912274	0	0.000456345	36.1369	Yes	Include	hemolymph	0	0	0	5461.07	8536.17	9686.68	2020-12-08	2021-10-07	Fulton Fish Market	Waldoboro, ME	61	Mya arenaria	Longitudinal 2	Negative Control	1	7894.64	1	0.000253336	0	0.000126684	36.1369	Yes
101	FFM-21F7	2021-09-21	eDNA	0	0	0	321.289	317.82	284.537	2020-12-08	2021-10-07	Fulton Fish Market	Waldoboro, ME	61	Mya arenaria	Longitudinal 2	Negative Control	1	307.882	1	0.006496	0	0.00325858	37.994	Yes	Include	hemolymph	0	0	0	5608.84	9433.89	9669.96	2020-12-08	2021-10-07	Fulton Fish Market	Waldoboro, ME	61	Mya arenaria	Longitudinal 2	Negative Control	1	8237.56	1	0.00024279	0	0.00012141	37.994	Yes
102	FFM-21F7	2021-10-05	eDNA	0	0	0	208.597	185.957	194.065	2020-12-08	2021-10-07	Fulton Fish Market	Waldoboro, ME	61	Mya arenaria	Longitudinal 2	Negative Control	1	196.206	1	0.0101934	0	0.00512279	39.994	Yes	Include	hemolymph	0	0	0	14086.8	22529	23354.5	2020-12-08	2021-10-07	Fulton Fish Market	Waldoboro, ME	61	Mya arenaria	Longitudinal 2	Negative Control	1	19990.1	1	0.000100049	0	5.00272e-05	39.994	Yes
103	FFM-22A11	2021-04-09	eDNA	0	0	0	870.991	601.017	685.544	2021-03-30	2022-01-13	Fulton Fish Market	Waldoboro, ME	62	Mya arenaria	Longitudinal 3	Negative Control	1	719.184	1	0.00278093	0	0.0013924	0	Yes	Include	hemolymph	0	0	0	412422	406993	398144	2021-03-30	2022-01-13	Fulton Fish Market	Waldoboro, ME	62	Mya arenaria	Longitudinal 3	Negative Control	10	405853	10	4.9279e-05	0	2.46401e-05	0	Yes
104	FFM-22A11	2021-05-07	eDNA	0	0	0	214.097	81.3754	222.484	2021-03-30	2022-01-13	Fulton Fish Market	Waldoboro, ME	62	Mya arenaria	Longitudinal 3	Negative Control	1	172.652	1	0.011584	0	0.00582573	4	Yes	Include	hemolymph	0	0	0	434735	416469	408870	2021-03-30	2022-01-13	Fulton Fish Market	Waldoboro, ME	62	Mya arenaria	Longitudinal 3	Negative Control	10	420025	10	4.76162e-05	0	2.38087e-05	4	Yes
105	FFM-22A11	2021-06-04	eDNA	0	0	0	744.668	799.634	672.042	2021-03-30	2022-01-13	Fulton Fish Market	Waldoboro, ME	62	Mya arenaria	Longitudinal 3	Negative Control	1	738.782	1	0.00270716	0	0.00135541	8	Yes	Include	hemolymph	0	0	0	67142.4	67194.8	69170.7	2021-03-30	2022-01-13	Fulton Fish Market	Waldoboro, ME	62	Mya arenaria	Longitudinal 3	Negative Control	10	67835.9	10	0.000294829	0	0.000147436	8	Yes
106	FFM-22A11	2021-07-02	eDNA	0.505107	0	0	900.923	626.312	630.813	2021-03-30	2022-01-13	Fulton Fish Market	Waldoboro, ME	62	Mya arenaria	Longitudinal 3	Negative Control	1	719.349	1	0.00278029	1	0.00139208	12	Yes	Include	hemolymph	0.787398	0	1.35797	14943	14857.8	15229.6	2021-03-30	2022-01-13	Fulton Fish Market	Waldoboro, ME	62	Mya arenaria	Longitudinal 3	Negative Control	1	15010.1	1	0.000133243	2	6.66261e-05	12	Yes
107	FFM-22A11	2021-07-30	eDNA	0	0	0	262.902	258.975	263.744	2021-03-30	2022-01-13	Fulton Fish Market	Waldoboro, ME	62	Mya arenaria	Longitudinal 3	Negative Control	1	261.873	1	0.00763728	0	0.00383328	16	Yes	Include	hemolymph	0	0	0	15031	15560.7	15615.4	2021-03-30	2022-01-13	Fulton Fish Market	Waldoboro, ME	62	Mya arenaria	Longitudinal 3	Negative Control	1	15402.4	1	0.00012985	0	6.49293e-05	16	Yes
108	FFM-22A11	2021-08-27	eDNA	0	0	0	942.158	813.611	919.68	2021-03-30	2022-01-13	Fulton Fish Market	Waldoboro, ME	62	Mya arenaria	Longitudinal 3	Negative Control	1	891.816	1	0.00224261	0	0.00112257	20	Yes	Include	hemolymph	0	0	0	4700.72	4732.87	5022.34	2021-03-30	2022-01-13	Fulton Fish Market	Waldoboro, ME	62	Mya arenaria	Longitudinal 3	Negative Control	1	4818.64	1	0.000415055	0	0.00020757	20	Yes
109	FFM-22A11	2021-09-24	eDNA	0	0	0	225.263	165.119	203.273	2021-03-30	2022-01-13	Fulton Fish Market	Waldoboro, ME	62	Mya arenaria	Longitudinal 3	Negative Control	1	197.885	1	0.0101069	0	0.00507911	24	Yes	Include	hemolymph	0	0	0	2847.44	2933.42	2868.48	2021-03-30	2022-01-13	Fulton Fish Market	Waldoboro, ME	62	Mya arenaria	Longitudinal 3	Negative Control	1	2883.12	1	0.000693694	0	0.000346967	24	Yes
110	FFM-22A11	2021-10-22	eDNA	0	0	0	67.2524	55.0328	61.5582	2021-03-30	2022-01-13	Fulton Fish Market	Waldoboro, ME	62	Mya arenaria	Longitudinal 3	Negative Control	1	61.2811	1	0.0326365	0	0.0165889	28	Yes	Include	hemolymph	0	0	0	9240.72	8743.63	9755.66	2021-03-30	2022-01-13	Fulton Fish Market	Waldoboro, ME	62	Mya arenaria	Longitudinal 3	Negative Control	1	9246.67	1	0.000216294	0	0.000108159	28	Yes
111	FFM-22A11	2021-11-19	eDNA	0	0	0	164.96	180.917	183.233	2021-03-30	2022-01-13	Fulton Fish Market	Waldoboro, ME	62	Mya arenaria	Longitudinal 3	Negative Control	1	176.37	1	0.0113398	0	0.00570223	32.006	Yes	Include	hemolymph	0	0	0	11669.2	10934.8	10900	2021-03-30	2022-01-13	Fulton Fish Market	Waldoboro, ME	62	Mya arenaria	Longitudinal 3	Negative Control	1	11168	1	0.000179083	0	8.95495e-05	32.006	Yes
112	FFM-22A11	2021-12-17	eDNA	0	0	0	3112.76	3119.86	3051.32	2021-03-30	2022-01-13	Fulton Fish Market	Waldoboro, ME	62	Mya arenaria	Longitudinal 3	Negative Control	1	3094.65	1	0.000646277	0	0.000323243	36.006	Yes	Include	hemolymph	0	0	0	29815.8	28481	28143	2021-03-30	2022-01-13	Fulton Fish Market	Waldoboro, ME	62	Mya arenaria	Longitudinal 3	Negative Control	1	28813.3	1	6.94125e-05	0	3.47075e-05	36.006	Yes
113	FFM-22A11	2021-12-31	eDNA	0	0	0	944.965	800.537	829.745	2021-03-30	2022-01-13	Fulton Fish Market	Waldoboro, ME	62	Mya arenaria	Longitudinal 3	Negative Control	1	858.416	1	0.00232987	0	0.0011663	38.006	Yes	Include	hemolymph	0	0	0	23747.8	23827	23488.2	2021-03-30	2022-01-13	Fulton Fish Market	Waldoboro, ME	62	Mya arenaria	Longitudinal 3	Negative Control	1	23687.7	1	8.44321e-05	0	4.22179e-05	38.006	Yes
114	FFM-22E1	2021-04-09	eDNA	12.0316	0	0	6174.41	9388.67	9040.66	2021-03-30	2021-08-09	Fulton Fish Market	Waldoboro, ME	58	Mya arenaria	Longitudinal 3	Natural Low-Positive	1	8201.25	4.01053	0.00097803	1	0.000489254	0	Yes	Include	hemolymph	100.695	64.852	0	318886	302988	308765	2021-03-30	2021-08-09	Fulton Fish Market	Waldoboro, ME	58	Mya arenaria	Longitudinal 3	Natural Low-Positive	10	310213	55.1825	0.000355771	2	0.000177917	0	Yes
115	FFM-22E1	2021-05-07	eDNA	0	0	1.59469	1022.2	980.9	1212.12	2021-03-30	2021-08-09	Fulton Fish Market	Waldoboro, ME	58	Mya arenaria	Longitudinal 3	Natural Low-Positive	1	1071.74	1	0.00186612	1	0.000933931	4	Yes	Include	hemolymph	128.673	267.986	160.883	297135	285120	292471	2021-03-30	2021-08-09	Fulton Fish Market	Waldoboro, ME	58	Mya arenaria	Longitudinal 3	Natural Low-Positive	10	291575	185.847	0.00127478	3	0.000637796	4	Yes
116	FFM-22E1	2021-06-04	eDNA	0	0	0	1071.14	1139.23	1218.37	2021-03-30	2021-08-09	Fulton Fish Market	Waldoboro, ME	58	Mya arenaria	Longitudinal 3	Natural Low-Positive	1	1142.91	1	0.00174991	0	0.000875722	8	Yes	Include	hemolymph	1436.8	1426.78	1813.88	176808	170368	185617	2021-03-30	2021-08-09	Fulton Fish Market	Waldoboro, ME	58	Mya arenaria	Longitudinal 3	Natural Low-Positive	10	177598	1559.15	0.0175583	3	0.00885689	8	Yes
117	FFM-22E1	2021-07-02	eDNA	0	0	0	688.749	782.742	584.197	2021-03-30	2021-08-09	Fulton Fish Market	Waldoboro, ME	58	Mya arenaria	Longitudinal 3	Natural Low-Positive	1	685.229	1	0.00291873	0	0.0014615	12	Yes	Include	hemolymph	70.528	77.3263	53.6432	31103.9	32865.1	34285.2	2021-03-30	2021-08-09	Fulton Fish Market	Waldoboro, ME	58	Mya arenaria	Longitudinal 3	Natural Low-Positive	1	32751.4	67.1658	0.00410155	3	0.00205499	12	Yes
118	FFM-22E1	2021-07-30	eDNA	0	0	0	614.502	582.562	515.609	2021-03-30	2021-08-09	Fulton Fish Market	Waldoboro, ME	58	Mya arenaria	Longitudinal 3	Natural Low-Positive	1	570.891	1	0.00350329	0	0.00175472	16	Yes	Include	hemolymph	47.683	32.824	41.5178	11382.9	11146.9	10689.9	2021-03-30	2021-08-09	Fulton Fish Market	Waldoboro, ME	58	Mya arenaria	Longitudinal 3	Natural Low-Positive	1	11073.2	40.6749	0.00734654	3	0.00368681	16	Yes
119	FFM-22E10	2021-04-09	eDNA	0	0	0	2031.42	2373.75	1685.8	2021-03-30	2022-01-18	Fulton Fish Market	Waldoboro, ME	49	Mya arenaria	Longitudinal 3	Natural Low-Positive	1	2030.32	1	0.000985065	0	0.000492775	0	Yes	Include	hemolymph	0	0	0	433063	433893	430325	2021-03-30	2022-01-18	Fulton Fish Market	Waldoboro, ME	49	Mya arenaria	Longitudinal 3	Natural Low-Positive	10	432427	10	4.62506e-05	0	2.31258e-05	0	Yes
120	FFM-22E10	2021-05-07	eDNA	0	0	0	390.364	393.31	293.239	2021-03-30	2022-01-18	Fulton Fish Market	Waldoboro, ME	49	Mya arenaria	Longitudinal 3	Natural Low-Positive	1	358.971	1	0.00557148	0	0.00279352	4	Yes	Include	hemolymph	0	36.3081	31.6698	842374	834297	723793	2021-03-30	2022-01-18	Fulton Fish Market	Waldoboro, ME	49	Mya arenaria	Longitudinal 3	Natural Low-Positive	10	800155	22.6593	5.66374e-05	2	2.83195e-05	4	Yes
121	FFM-22E10	2021-06-04	eDNA	0	0	0	778.146	798.068	863.546	2021-03-30	2022-01-18	Fulton Fish Market	Waldoboro, ME	49	Mya arenaria	Longitudinal 3	Natural Low-Positive	1	813.253	1	0.00245926	0	0.00123114	8	Yes	Include	hemolymph	32.8388	75.9717	47.7536	94409.7	90889	87334.7	2021-03-30	2022-01-18	Fulton Fish Market	Waldoboro, ME	49	Mya arenaria	Longitudinal 3	Natural Low-Positive	10	90877.8	52.188	0.00114853	3	0.000574596	8	Yes
122	FFM-22E10	2021-07-02	eDNA	0	0	0	84.2889	109.411	83.5207	2021-03-30	2022-01-18	Fulton Fish Market	Waldoboro, ME	49	Mya arenaria	Longitudinal 3	Natural Low-Positive	1	92.407	1	0.0216434	0	0.0109401	12	Yes	Include	hemolymph	6.16615	8.68504	3.2662	16636.8	16439.2	15385.7	2021-03-30	2022-01-18	Fulton Fish Market	Waldoboro, ME	49	Mya arenaria	Longitudinal 3	Natural Low-Positive	1	16153.9	6.03913	0.0007477	3	0.00037399	12	Yes
123	FFM-22E10	2021-07-30	eDNA	0	0	0	113.69	98.3544	100.493	2021-03-30	2022-01-18	Fulton Fish Market	Waldoboro, ME	49	Mya arenaria	Longitudinal 3	Natural Low-Positive	1	104.179	1	0.0191977	0	0.00969189	16	Yes	Include	hemolymph	175.081	126.035	164.183	13293	13390.5	13372.1	2021-03-30	2022-01-18	Fulton Fish Market	Waldoboro, ME	49	Mya arenaria	Longitudinal 3	Natural Low-Positive	1	13351.9	155.1	0.0232327	3	0.0117529	16	Yes
124	FFM-22E10	2021-08-27	eDNA	0	0	0	266.059	271.984	259.944	2021-03-30	2022-01-18	Fulton Fish Market	Waldoboro, ME	49	Mya arenaria	Longitudinal 3	Natural Low-Positive	1	265.995	1	0.00751892	0	0.00377365	20	Yes	Include	hemolymph	23.8332	24.8138	29.96	8867.49	9000.73	9366.38	2021-03-30	2022-01-18	Fulton Fish Market	Waldoboro, ME	49	Mya arenaria	Longitudinal 3	Natural Low-Positive	1	9078.2	26.2023	0.00577259	3	0.00289465	20	Yes
125	FFM-22E10	2021-09-24	eDNA	1.7163	0	0	54.446	64.0465	64.9535	2021-03-30	2022-01-18	Fulton Fish Market	Waldoboro, ME	49	Mya arenaria	Longitudinal 3	Natural Low-Positive	1	61.1487	1	0.0327072	1	0.0166255	24	Yes	Include	hemolymph	88.9053	79.0969	69.9186	32274.5	30954	31265	2021-03-30	2022-01-18	Fulton Fish Market	Waldoboro, ME	49	Mya arenaria	Longitudinal 3	Natural Low-Positive	1	31497.8	79.3069	0.00503571	3	0.00252421	24	Yes
126	FFM-22E10	2021-10-22	eDNA	0.877081	2.48019	0	146.338	195.754	145.113	2021-03-30	2022-01-18	Fulton Fish Market	Waldoboro, ME	49	Mya arenaria	Longitudinal 3	Natural Low-Positive	1	162.402	1.11909	0.0137817	2	0.00693868	28	Yes	Include	hemolymph	177.055	149.522	148.458	9400.63	5392.9	8690.6	2021-03-30	2022-01-18	Fulton Fish Market	Waldoboro, ME	49	Mya arenaria	Longitudinal 3	Natural Low-Positive	1	7828.04	158.345	0.0404558	3	0.0206455	28	Yes
127	FFM-22E10	2021-11-19	eDNA	0	0	0	15.1886	21.4434	38.2465	2021-03-30	2022-01-18	Fulton Fish Market	Waldoboro, ME	49	Mya arenaria	Longitudinal 3	Natural Low-Positive	1	24.9595	1	0.0801299	0	0.0417371	32.006	Yes	Include	hemolymph	2150.26	2330.92	2275.32	18593.8	19566.4	19126.7	2021-03-30	2022-01-18	Fulton Fish Market	Waldoboro, ME	49	Mya arenaria	Longitudinal 3	Natural Low-Positive	1	19095.6	2252.17	0.235883	3	0.133712	32.006	Yes
128	FFM-22E10	2021-12-03	eDNA	3.04057	0	0	536.726	592.455	582.772	2021-03-30	2022-01-18	Fulton Fish Market	Waldoboro, ME	49	Mya arenaria	Longitudinal 3	Natural Low-Positive	1	570.651	1.01352	0.00355216	1	0.00177924	34.006	Yes	Include	hemolymph	854.227	765.114	769.574	3810.81	3754.45	3921	2021-03-30	2022-01-18	Fulton Fish Market	Waldoboro, ME	49	Mya arenaria	Longitudinal 3	Natural Low-Positive	1	3828.76	796.305	0.41596	3	0.262594	34.006	Yes
129	FFM-22E10	2021-12-17	eDNA	0	0	0	51.4024	44.1213	51.6363	2021-03-30	2022-01-18	Fulton Fish Market	Waldoboro, ME	49	Mya arenaria	Longitudinal 3	Natural Low-Positive	1	49.0533	1	0.040772	0	0.0208102	36.006	Yes	Include	hemolymph	8916.1	9351.64	8574.95	25046.3	26384.4	24252.8	2021-03-30	2022-01-18	Fulton Fish Market	Waldoboro, ME	49	Mya arenaria	Longitudinal 3	Natural Low-Positive	1	25227.9	8947.57	0.70934	3	0.549595	36.006	Yes
130	FFM-22E10	2021-12-31	eDNA	6.43828	16.1172	8.50731	1043.75	1243.69	1204.44	2021-03-30	2022-01-18	Fulton Fish Market	Waldoboro, ME	49	Mya arenaria	Longitudinal 3	Natural Low-Positive	1	1163.96	10.3543	0.0177914	3	0.00897555	38.006	Yes	Include	hemolymph	10475.4	10813.6	10519	27094.5	26651.1	26668	2021-03-30	2022-01-18	Fulton Fish Market	Waldoboro, ME	49	Mya arenaria	Longitudinal 3	Natural Low-Positive	1	26804.5	10602.7	0.791112	3	0.654413	38.006	Yes
131	FFM-22E10	2022-01-14	eDNA	3.20518	2.61182	1.85886	33.948	18.3209	18.3295	2021-03-30	2022-01-18	Fulton Fish Market	Waldoboro, ME	49	Mya arenaria	Longitudinal 3	Natural Low-Positive	1	23.5328	2.55862	0.217451	3	0.121989	40.006	Yes	Include	hemolymph	639.405	657.861	532.054	3146.08	2596.26	2714.28	2021-03-30	2022-01-18	Fulton Fish Market	Waldoboro, ME	49	Mya arenaria	Longitudinal 3	Natural Low-Positive	1	2818.87	609.773	0.432637	3	0.276028	40.006	Yes
132	FFM-22H11	2021-04-09	eDNA	0	0	0	2348.92	2216.7	2585.95	2021-03-30	2021-09-27	Fulton Fish Market	Waldoboro, ME	58	Mya arenaria	Longitudinal 3	Natural Low-Positive	1	2383.86	1	0.000838977	0	0.000419664	0	Yes	Include	hemolymph	99.6962	0	0	248880	246183	236946	2021-03-30	2021-09-27	Fulton Fish Market	Waldoboro, ME	58	Mya arenaria	Longitudinal 3	Natural Low-Positive	10	244003	33.2321	0.000272391	1	0.000136214	0	Yes
133	FFM-22H11	2021-05-07	eDNA	0	0	0	40.1615	70.2584	60.7452	2021-03-30	2021-09-27	Fulton Fish Market	Waldoboro, ME	58	Mya arenaria	Longitudinal 3	Natural Low-Positive	1	57.055	1	0.0350539	0	0.0178396	4	Yes	Include	hemolymph	1187.21	1551.33	1393.36	556009	561616	571585	2021-03-30	2021-09-27	Fulton Fish Market	Waldoboro, ME	58	Mya arenaria	Longitudinal 3	Natural Low-Positive	10	563070	1377.3	0.00489211	3	0.00245205	4	Yes
134	FFM-22H11	2021-06-04	eDNA	0	0	0	635.709	709.192	621.464	2021-03-30	2021-09-27	Fulton Fish Market	Waldoboro, ME	58	Mya arenaria	Longitudinal 3	Natural Low-Positive	1	655.455	1	0.00305132	0	0.00152799	8	Yes	Include	hemolymph	5477.24	5738.51	6158.54	138677	138483	139785	2021-03-30	2021-09-27	Fulton Fish Market	Waldoboro, ME	58	Mya arenaria	Longitudinal 3	Natural Low-Positive	10	138982	5791.43	0.083341	3	0.0434824	8	Yes
135	FFM-22H11	2021-07-02	eDNA	0.525423	0.954727	0.541	388.005	479.952	497.638	2021-03-30	2021-09-27	Fulton Fish Market	Waldoboro, ME	58	Mya arenaria	Longitudinal 3	Natural Low-Positive	1	455.198	1	0.00439369	3	0.00220168	12	Yes	Include	hemolymph	1233.53	1415.04	1457.8	23208.8	21284.8	22321.9	2021-03-30	2021-09-27	Fulton Fish Market	Waldoboro, ME	58	Mya arenaria	Longitudinal 3	Natural Low-Positive	1	22271.8	1368.79	0.122917	3	0.0654827	12	Yes
136	FFM-22H11	2021-07-16	eDNA	0	0	0	368.125	NA	323.586	2021-03-30	2021-09-27	Fulton Fish Market	Waldoboro, ME	58	Mya arenaria	Longitudinal 3	Natural Low-Positive	1	345.856	1	0.00578276	0	0.00289976	14	Yes	Include	hemolymph	1092.49	1056.27	955.876	9979.26	10013.3	10233.8	2021-03-30	2021-09-27	Fulton Fish Market	Waldoboro, ME	58	Mya arenaria	Longitudinal 3	Natural Low-Positive	1	10075.5	1034.88	0.205426	3	0.114471	14	Yes
137	FFM-22H11	2021-07-30	eDNA	0	0	0	55.2101	58.7189	46.6981	2021-03-30	2021-09-27	Fulton Fish Market	Waldoboro, ME	58	Mya arenaria	Longitudinal 3	Natural Low-Positive	1	53.5424	1	0.0373536	0	0.0190323	16	Yes	Include	hemolymph	3001.67	2871.89	2860.81	22116.6	20839.2	21126.7	2021-03-30	2021-09-27	Fulton Fish Market	Waldoboro, ME	58	Mya arenaria	Longitudinal 3	Natural Low-Positive	1	21360.8	2911.46	0.272598	3	0.157808	16	Yes
138	FFM-22H11	2021-08-13	eDNA	0	0	0	248.557	219.546	248.959	2021-03-30	2021-09-27	Fulton Fish Market	Waldoboro, ME	58	Mya arenaria	Longitudinal 3	Natural Low-Positive	1	239.021	1	0.00836746	0	0.00420131	18	Yes	Include	hemolymph	599.413	549.169	576.692	2481.09	2515.15	2348.44	2021-03-30	2021-09-27	Fulton Fish Market	Waldoboro, ME	58	Mya arenaria	Longitudinal 3	Natural Low-Positive	1	2448.23	575.091	0.469802	3	0.30702	18	Yes
139	FFM-22H11	2021-08-27	eDNA	0	0	0	111.695	117.129	121.434	2021-03-30	2021-09-27	Fulton Fish Market	Waldoboro, ME	58	Mya arenaria	Longitudinal 3	Natural Low-Positive	1	116.753	1	0.0171302	0	0.00863911	20	Yes	Include	hemolymph	1162.3	1187.45	1047.4	15104.1	15166.8	15244.7	2021-03-30	2021-09-27	Fulton Fish Market	Waldoboro, ME	58	Mya arenaria	Longitudinal 3	Natural Low-Positive	1	15171.8	1132.38	0.149274	3	0.0806572	20	Yes
140	FFM-22H11	2021-09-10	eDNA	1.62789	0.345858	0	1671.32	1627.37	1661.92	2021-03-30	2021-09-27	Fulton Fish Market	Waldoboro, ME	58	Mya arenaria	Longitudinal 3	Natural Low-Positive	1	1653.54	1	0.00120953	2	0.000605131	22	Yes	Include	hemolymph	188.708	157.453	149.283	12014.2	11626.5	12262.2	2021-03-30	2021-09-27	Fulton Fish Market	Waldoboro, ME	58	Mya arenaria	Longitudinal 3	Natural Low-Positive	1	11967.7	165.148	0.0275991	3	0.0139926	22	Yes
141	FFM-23E5	2021-06-18	eDNA	0	0	0	249.481	224.654	212.159	2021-06-02	2022-01-06	Fulton Fish Market	Waldoboro, ME	67	Mya arenaria	Longitudinal 4	Negative Control	1	228.765	1	0.0087426	0	0.00439049	0	Yes	Include	hemolymph	0.82907	0	0	9875.58	6601.18	9759.54	2021-06-02	2022-01-06	Fulton Fish Market	Waldoboro, ME	67	Mya arenaria	Longitudinal 4	Negative Control	10	8745.43	10	0.00228691	1	0.00114476	0	Yes
142	FFM-23E5	2021-07-16	eDNA	0	0	0	221.069	200.758	200.702	2021-06-02	2022-01-06	Fulton Fish Market	Waldoboro, ME	67	Mya arenaria	Longitudinal 4	Negative Control	1	207.509	1	0.00963811	0	0.00484239	4	Yes	Include	hemolymph	0.922308	4.33736	2.12021	5356.32	5575.72	5079.73	2021-06-02	2022-01-06	Fulton Fish Market	Waldoboro, ME	67	Mya arenaria	Longitudinal 4	Negative Control	1	5337.26	2.45996	0.000921807	3	0.000461116	4	Yes
143	FFM-23E5	2021-07-30	eDNA	0	0	0	259.589	288.139	320.199	2021-06-02	2022-01-06	Fulton Fish Market	Waldoboro, ME	67	Mya arenaria	Longitudinal 4	Negative Control	1	289.309	1	0.00691303	0	0.0034685	6	Yes	Include	hemolymph	6.3944	5.83576	5.48846	23666	23875.8	23649	2021-06-02	2022-01-06	Fulton Fish Market	Waldoboro, ME	67	Mya arenaria	Longitudinal 4	Negative Control	1	23730.3	5.90621	0.000497778	3	0.000248951	6	Yes
144	FFM-23E5	2021-08-13	eDNA	0	0	0	590.744	651.975	413.809	2021-06-02	2022-01-06	Fulton Fish Market	Waldoboro, ME	67	Mya arenaria	Longitudinal 4	Negative Control	1	552.176	1	0.00362203	0	0.0018143	8	Yes	Include	hemolymph	1.53188	1.61977	1.19943	7248.02	7151.2	7385.36	2021-06-02	2022-01-06	Fulton Fish Market	Waldoboro, ME	67	Mya arenaria	Longitudinal 4	Negative Control	1	7261.52	1.45036	0.000399464	3	0.000199772	8	Yes
145	FFM-23E5	2021-08-27	eDNA	0	0	0	532.673	664.484	696.51	2021-06-02	2022-01-06	Fulton Fish Market	Waldoboro, ME	67	Mya arenaria	Longitudinal 4	Negative Control	1	631.223	1	0.00316845	0	0.00158674	10	Yes	Include	hemolymph	20.0756	32.3605	26.0982	16618.3	16171.2	16683.5	2021-06-02	2022-01-06	Fulton Fish Market	Waldoboro, ME	67	Mya arenaria	Longitudinal 4	Negative Control	1	16491	26.1781	0.00317484	3	0.00158994	10	Yes
146	FFM-23E5	2021-09-10	eDNA	0	0	0	471.566	574.955	516.439	2021-06-02	2022-01-06	Fulton Fish Market	Waldoboro, ME	67	Mya arenaria	Longitudinal 4	Negative Control	1	520.987	1	0.00383887	0	0.00192313	12	Yes	Include	hemolymph	113.152	95.6389	118.598	4420.27	4432.8	4165.27	2021-06-02	2022-01-06	Fulton Fish Market	Waldoboro, ME	67	Mya arenaria	Longitudinal 4	Negative Control	1	4339.45	109.13	0.0502965	3	0.025797	12	Yes
147	FFM-23E5	2021-09-24	eDNA	0	1.64537	0	285.519	382.996	390.142	2021-06-02	2022-01-06	Fulton Fish Market	Waldoboro, ME	67	Mya arenaria	Longitudinal 4	Negative Control	1	352.886	1	0.00566756	1	0.00284183	14	Yes	Include	hemolymph	358.687	413.139	390.332	6224.73	6206.25	5917.5	2021-06-02	2022-01-06	Fulton Fish Market	Waldoboro, ME	67	Mya arenaria	Longitudinal 4	Negative Control	1	6116.16	387.386	0.126676	3	0.0676212	14	Yes
148	FFM-23E5	2021-10-08	eDNA	0	0	0	1547.08	1692.1	1575.24	2021-06-02	2022-01-06	Fulton Fish Market	Waldoboro, ME	67	Mya arenaria	Longitudinal 4	Negative Control	1	1604.81	1	0.00124625	0	0.000623515	16	Yes	Include	hemolymph	2194.14	2486.94	2163.97	11513.3	11864.4	11845.6	2021-06-02	2022-01-06	Fulton Fish Market	Waldoboro, ME	67	Mya arenaria	Longitudinal 4	Negative Control	1	11741.1	2281.69	0.388666	3	0.241207	16	Yes
149	FFM-23E5	2021-10-22	eDNA	0	0	0	283.701	234.371	238.234	2021-06-02	2022-01-06	Fulton Fish Market	Waldoboro, ME	67	Mya arenaria	Longitudinal 4	Negative Control	1	252.102	1	0.00793329	0	0.00398244	18	Yes	Include	hemolymph	1169.05	1196.24	1271.35	8312.63	8538.83	8174.17	2021-06-02	2022-01-06	Fulton Fish Market	Waldoboro, ME	67	Mya arenaria	Longitudinal 4	Negative Control	1	8341.88	1212.21	0.290633	3	0.170024	18	Yes
150	FFM-23E5	2021-11-05	eDNA	2.7524	0.339721	9.18243	1275.22	1171.19	1249.48	2021-06-02	2022-01-06	Fulton Fish Market	Waldoboro, ME	67	Mya arenaria	Longitudinal 4	Negative Control	1	1231.96	4.09152	0.00664227	3	0.0033322	20	Yes	Include	hemolymph	4556.92	4861.84	4634.76	16472.5	16240.7	16219.4	2021-06-02	2022-01-06	Fulton Fish Market	Waldoboro, ME	67	Mya arenaria	Longitudinal 4	Negative Control	1	16310.8	4684.51	0.574404	3	0.402922	20	Yes
151	FFM-23E5	2021-11-19	eDNA	8.67741	4.05387	3.88608	188.738	194.764	193.755	2021-06-02	2022-01-06	Fulton Fish Market	Waldoboro, ME	67	Mya arenaria	Longitudinal 4	Negative Control	1	192.419	5.53912	0.0575735	3	0.02964	22.006	Yes	Include	hemolymph	11294.6	11950	11076.6	40170.4	43937.2	40367.1	2021-06-02	2022-01-06	Fulton Fish Market	Waldoboro, ME	67	Mya arenaria	Longitudinal 4	Negative Control	1	41491.6	11440.4	0.551456	3	0.380696	22.006	Yes
152	FFM-23E5	2021-12-03	eDNA	2.53799	0	0	362.296	379.598	348.81	2021-06-02	2022-01-06	Fulton Fish Market	Waldoboro, ME	67	Mya arenaria	Longitudinal 4	Negative Control	1	363.568	1	0.00550104	1	0.0027581	24.006	Yes	Include	hemolymph	10384.7	9859.51	10332.7	35958.1	35123.6	36593.3	2021-06-02	2022-01-06	Fulton Fish Market	Waldoboro, ME	67	Mya arenaria	Longitudinal 4	Negative Control	1	35891.7	10192.3	0.567948	3	0.396597	24.006	Yes
153	FFM-23E5	2021-12-17	eDNA	47.6092	39.2776	23.978	2486.99	1964.49	1620.07	2021-06-02	2022-01-06	Fulton Fish Market	Waldoboro, ME	67	Mya arenaria	Longitudinal 4	Negative Control	1	2023.85	36.9549	0.0365194	3	0.0185993	26.006	Yes	Include	hemolymph	33886.6	32053.1	30164.6	82065.3	78255.2	74593.4	2021-06-02	2022-01-06	Fulton Fish Market	Waldoboro, ME	67	Mya arenaria	Longitudinal 4	Negative Control	1	78304.6	32034.7	0.818208	3	0.692346	26.006	Yes
154	FFM-23E5	2021-12-31	eDNA	30.8239	42.6363	54.6464	1028.91	1108.63	1155.51	2021-06-02	2022-01-06	Fulton Fish Market	Waldoboro, ME	67	Mya arenaria	Longitudinal 4	Negative Control	1	1097.68	42.7022	0.0778042	3	0.0404767	28.006	Yes	Include	hemolymph	15090.2	15302.1	15047.7	31458.8	32941.9	32170.4	2021-06-02	2022-01-06	Fulton Fish Market	Waldoboro, ME	67	Mya arenaria	Longitudinal 4	Negative Control	1	32190.4	15146.7	0.941069	3	0.888698	28.006	Yes
155	FFM-23F8	2021-06-18	eDNA	0	0	0	693.134	761.518	569.416	2021-06-02	2021-12-13	Fulton Fish Market	Waldoboro, ME	60	Mya arenaria	Longitudinal 4	Negative Control	1	674.689	1	0.00296433	0	0.00148436	0	Yes	Include	hemolymph	0	0	0	29895.4	31225.3	30226.4	2021-06-02	2021-12-13	Fulton Fish Market	Waldoboro, ME	60	Mya arenaria	Longitudinal 4	Negative Control	10	30449	10	0.000656835	0	0.000328525	0	Yes
156	FFM-23F8	2021-07-16	eDNA	1.31839	0	0	2271.31	2180.43	2410.8	2021-06-02	2021-12-13	Fulton Fish Market	Waldoboro, ME	60	Mya arenaria	Longitudinal 4	Negative Control	1	2287.51	1	0.000874314	1	0.000437348	4	Yes	Include	hemolymph	0	0	1.83065	21143	21733	22411.3	2021-06-02	2021-12-13	Fulton Fish Market	Waldoboro, ME	60	Mya arenaria	Longitudinal 4	Negative Control	1	21762.4	1	9.19016e-05	1	4.59529e-05	4	Yes
157	FFM-23F8	2021-08-13	eDNA	0	0	0	1048.94	968.639	958.594	2021-06-02	2021-12-13	Fulton Fish Market	Waldoboro, ME	60	Mya arenaria	Longitudinal 4	Negative Control	1	992.058	1	0.00201601	0	0.00100902	8	Yes	Include	hemolymph	0	0	0	9681.32	10020.8	9772.15	2021-06-02	2021-12-13	Fulton Fish Market	Waldoboro, ME	60	Mya arenaria	Longitudinal 4	Negative Control	1	9824.75	1	0.000203568	0	0.000101794	8	Yes
158	FFM-23F8	2021-09-10	eDNA	0	0	0	183.887	177.65	164.054	2021-06-02	2021-12-13	Fulton Fish Market	Waldoboro, ME	60	Mya arenaria	Longitudinal 4	Negative Control	1	175.197	1	0.0114157	0	0.00574063	12	Yes	Include	hemolymph	0	0	0	2643.93	2730.49	2377.22	2021-06-02	2021-12-13	Fulton Fish Market	Waldoboro, ME	60	Mya arenaria	Longitudinal 4	Negative Control	1	2583.88	1	0.00077403	0	0.000387165	12	Yes
159	FFM-23F8	2021-10-08	eDNA	0	0	0	2138.32	2157.66	2076.59	2021-06-02	2021-12-13	Fulton Fish Market	Waldoboro, ME	60	Mya arenaria	Longitudinal 4	Negative Control	1	2124.19	1	0.000941536	0	0.00047099	16	Yes	Include	hemolymph	0	0	0	40160.4	41025.9	40981.4	2021-06-02	2021-12-13	Fulton Fish Market	Waldoboro, ME	60	Mya arenaria	Longitudinal 4	Negative Control	1	40722.6	1	4.91128e-05	0	2.4557e-05	16	Yes
160	FFM-23F8	2021-11-05	eDNA	0	0	0	284.338	294.635	266.263	2021-06-02	2021-12-13	Fulton Fish Market	Waldoboro, ME	60	Mya arenaria	Longitudinal 4	Negative Control	1	281.746	1	0.0070986	0	0.00356194	20	Yes	Include	hemolymph	0	0	0	21883.2	21456.1	20323.2	2021-06-02	2021-12-13	Fulton Fish Market	Waldoboro, ME	60	Mya arenaria	Longitudinal 4	Negative Control	1	21220.8	1	9.42471e-05	0	4.71258e-05	20	Yes
161	FFM-23F8	2021-12-03	eDNA	0	0	0	975.141	849.909	877.726	2021-06-02	2021-12-13	Fulton Fish Market	Waldoboro, ME	60	Mya arenaria	Longitudinal 4	Negative Control	1	900.925	1	0.00221994	0	0.0011112	24.006	Yes	Include	hemolymph	0	0	0	44122.4	46844.4	46502	2021-06-02	2021-12-13	Fulton Fish Market	Waldoboro, ME	60	Mya arenaria	Longitudinal 4	Negative Control	1	45822.9	1	4.36463e-05	0	2.18236e-05	24.006	Yes
162	FFM-23H7	2021-06-18	eDNA	0	0	0	257169	280412	244558	2021-06-02	2021-10-14	Fulton Fish Market	Waldoboro, ME	67	Mya arenaria	Longitudinal 4	Natural Low-Positive	1	260713	1	7.67127e-06	0	3.83565e-06	0	Yes	Include	hemolymph	161.585	131.727	123.206	25446.2	24912	24774.5	2021-06-02	2021-10-14	Fulton Fish Market	Waldoboro, ME	67	Mya arenaria	Longitudinal 4	Natural Low-Positive	10	25044.3	138.84	0.0110875	3	0.00557467	0	Yes
163	FFM-23H7	2021-07-16	eDNA	0	0	0	6019.84	6395.64	5966.64	2021-06-02	2021-10-14	Fulton Fish Market	Waldoboro, ME	67	Mya arenaria	Longitudinal 4	Natural Low-Positive	1	6127.37	1	0.000326404	0	0.000163229	4	Yes	Include	hemolymph	3875.03	3771.6	3680.35	28540.2	26269.6	28940.1	2021-06-02	2021-10-14	Fulton Fish Market	Waldoboro, ME	67	Mya arenaria	Longitudinal 4	Natural Low-Positive	1	27916.7	3775.66	0.270495	3	0.1564	4	Yes
164	FFM-23H7	2021-07-30	eDNA	0	0	0	2015.09	2112.62	2195.28	2021-06-02	2021-10-14	Fulton Fish Market	Waldoboro, ME	67	Mya arenaria	Longitudinal 4	Natural Low-Positive	1	2107.66	1	0.000948918	0	0.000474684	6	Yes	Include	hemolymph	9074.69	8844.38	9375.38	35497.7	36975.4	38732.2	2021-06-02	2021-10-14	Fulton Fish Market	Waldoboro, ME	67	Mya arenaria	Longitudinal 4	Natural Low-Positive	1	37068.4	9098.15	0.490884	3	0.325279	6	Yes
165	FFM-23H7	2021-08-13	eDNA	7.66818	31.3094	33.4826	1288.07	1380.37	1160.69	2021-06-02	2021-10-14	Fulton Fish Market	Waldoboro, ME	67	Mya arenaria	Longitudinal 4	Natural Low-Positive	1	1276.37	24.1534	0.0378469	3	0.0192885	8	Yes	Include	hemolymph	12829.3	11186.1	10852.3	32587.9	34042.4	32768.4	2021-06-02	2021-10-14	Fulton Fish Market	Waldoboro, ME	67	Mya arenaria	Longitudinal 4	Natural Low-Positive	1	33132.9	11622.6	0.701573	3	0.540325	8	Yes
166	FFM-23H7	2021-08-27	eDNA	28.1277	41.0346	20.0659	409.491	407.256	458.428	2021-06-02	2021-10-14	Fulton Fish Market	Waldoboro, ME	67	Mya arenaria	Longitudinal 4	Natural Low-Positive	1	425.058	29.7427	0.139947	3	0.075238	10	Yes	Include	hemolymph	34754.6	33798.5	33446.6	90214.1	87213.1	85965.4	2021-06-02	2021-10-14	Fulton Fish Market	Waldoboro, ME	67	Mya arenaria	Longitudinal 4	Natural Low-Positive	1	87797.5	33999.9	0.774506	3	0.631995	10	Yes
167	FFM-23H7	2021-09-10	eDNA	7.49393	20.867	7.43097	452.895	424.933	441.244	2021-06-02	2021-10-14	Fulton Fish Market	Waldoboro, ME	67	Mya arenaria	Longitudinal 4	Natural Low-Positive	1	439.691	11.9306	0.0542683	3	0.027891	12	Yes	Include	hemolymph	41440.4	39773.3	39887.6	111569	102434	102213	2021-06-02	2021-10-14	Fulton Fish Market	Waldoboro, ME	67	Mya arenaria	Longitudinal 4	Natural Low-Positive	1	105405	40367.1	0.76594	3	0.620667	12	Yes
168	FFM-23H7	2021-09-24	eDNA	5743.2	5844.21	5766.35	14951.6	15207.4	15236.2	2021-06-02	2021-10-14	Fulton Fish Market	Waldoboro, ME	67	Mya arenaria	Longitudinal 4	Natural Low-Positive	1	15131.7	5784.59	0.764564	3	0.618862	14	Yes	Include	hemolymph	NA	71413.4	71860.8	205955	192711	211853	2021-06-02	2021-10-14	Fulton Fish Market	Waldoboro, ME	67	Mya arenaria	Longitudinal 4	Natural Low-Positive	1	203506	71637.1	0.704028	2	0.543243	14	Yes
169	FFM-23H7	2021-10-08	eDNA	413.739	405.177	396.323	25303.5	25974.1	27045	2021-06-02	2021-10-14	Fulton Fish Market	Waldoboro, ME	67	Mya arenaria	Longitudinal 4	Natural Low-Positive	1	26107.5	405.08	0.0310316	3	0.0157603	16	Yes	Include	hemolymph	72050	72510	70530.5	177711	172146	161113	2021-06-02	2021-10-14	Fulton Fish Market	Waldoboro, ME	67	Mya arenaria	Longitudinal 4	Natural Low-Positive	1	170323	71696.8	0.841891	3	0.726953	16	Yes
170	FFM-24B11	2021-06-18	eDNA	0	0	0	1287.15	1244.01	984.718	2021-06-02	2022-01-10	Fulton Fish Market	Waldoboro, ME	60	Mya arenaria	Longitudinal 4	Natural Low-Positive	1	1171.96	1	0.00170654	0	0.000854	0	Yes	Include	hemolymph	14.8169	10.264	7.54422	30458.4	28853.8	27212.3	2021-06-02	2022-01-10	Fulton Fish Market	Waldoboro, ME	60	Mya arenaria	Longitudinal 4	Natural Low-Positive	10	28841.5	10.875	0.000754124	3	0.000377204	0	Yes
171	FFM-24B11	2021-07-16	eDNA	0	0	0	475.585	426.573	342.332	2021-06-02	2022-01-10	Fulton Fish Market	Waldoboro, ME	60	Mya arenaria	Longitudinal 4	Natural Low-Positive	1	414.83	1	0.00482125	0	0.00241645	4	Yes	Include	hemolymph	24.4454	20.0455	21.382	15021.3	14430.3	14046.1	2021-06-02	2022-01-10	Fulton Fish Market	Waldoboro, ME	60	Mya arenaria	Longitudinal 4	Natural Low-Positive	1	14499.2	21.9576	0.0030288	3	0.0015167	4	Yes
172	FFM-24B11	2021-08-13	eDNA	0	1.12568	0	336.883	365.065	390.35	2021-06-02	2022-01-10	Fulton Fish Market	Waldoboro, ME	60	Mya arenaria	Longitudinal 4	Natural Low-Positive	1	364.1	1	0.005493	1	0.00275407	8	Yes	Include	hemolymph	37.6656	36.1527	35.3784	7490.79	7746.5	7529.6	2021-06-02	2022-01-10	Fulton Fish Market	Waldoboro, ME	60	Mya arenaria	Longitudinal 4	Natural Low-Positive	1	7588.96	36.3989	0.00959259	3	0.00481941	8	Yes
173	FFM-24B11	2021-09-10	eDNA	0	0	0	14741.9	14979.9	14096.9	2021-06-02	2022-01-10	Fulton Fish Market	Waldoboro, ME	60	Mya arenaria	Longitudinal 4	Natural Low-Positive	1	14606.2	1	0.000136928	0	6.84687e-05	12	Yes	Include	hemolymph	211.864	263.62	224.618	14444.5	14068.5	14055.5	2021-06-02	2022-01-10	Fulton Fish Market	Waldoboro, ME	60	Mya arenaria	Longitudinal 4	Natural Low-Positive	1	14189.5	233.367	0.032893	3	0.0167215	12	Yes
174	FFM-24B11	2021-10-08	eDNA	0	0	3.12481	1092.26	1254.75	1012.13	2021-06-02	2022-01-10	Fulton Fish Market	Waldoboro, ME	60	Mya arenaria	Longitudinal 4	Natural Low-Positive	1	1119.71	1.0416	0.00186048	1	0.000931106	16	Yes	Include	hemolymph	2921.48	3012.42	2727.64	44257.5	34876.6	44249.9	2021-06-02	2022-01-10	Fulton Fish Market	Waldoboro, ME	60	Mya arenaria	Longitudinal 4	Natural Low-Positive	1	41128	2887.18	0.1404	3	0.0754999	16	Yes
175	FFM-24B11	2021-10-22	eDNA	0	3.22472	0	2781.53	2880.95	2821.81	2021-06-02	2022-01-10	Fulton Fish Market	Waldoboro, ME	60	Mya arenaria	Longitudinal 4	Natural Low-Positive	1	2828.1	1.07491	0.000760162	1	0.000380226	18	Yes	Include	hemolymph	3675.2	3602.23	2865.21	17404	16611.5	16417.7	2021-06-02	2022-01-10	Fulton Fish Market	Waldoboro, ME	60	Mya arenaria	Longitudinal 4	Natural Low-Positive	1	16811	3380.88	0.402222	3	0.251738	18	Yes
176	FFM-24B11	2021-11-05	eDNA	2.50856	0	3.13024	883.867	894.334	878.264	2021-06-02	2022-01-10	Fulton Fish Market	Waldoboro, ME	60	Mya arenaria	Longitudinal 4	Natural Low-Positive	1	885.488	1.8796	0.00424534	2	0.00212719	20	Yes	Include	hemolymph	6172	6453.62	5849.98	22229.6	22473.3	22205.8	2021-06-02	2022-01-10	Fulton Fish Market	Waldoboro, ME	60	Mya arenaria	Longitudinal 4	Natural Low-Positive	1	22302.9	6158.53	0.552263	3	0.381466	20	Yes
177	FFM-24B11	2021-11-19	eDNA	51.8647	81.3859	46.3748	267.109	292.199	294.118	2021-06-02	2022-01-10	Fulton Fish Market	Waldoboro, ME	60	Mya arenaria	Longitudinal 4	Natural Low-Positive	1	284.475	59.8751	0.420951	3	0.266585	22.006	Yes	Include	hemolymph	13795.1	15339.7	13077.8	56342.2	55866.8	52957.2	2021-06-02	2022-01-10	Fulton Fish Market	Waldoboro, ME	60	Mya arenaria	Longitudinal 4	Natural Low-Positive	1	55055.4	14070.9	0.511154	3	0.343322	22.006	Yes
178	FFM-24B11	2021-12-03	eDNA	2.67752	3.06008	0	402.76	349.729	287.423	2021-06-02	2022-01-10	Fulton Fish Market	Waldoboro, ME	60	Mya arenaria	Longitudinal 4	Natural Low-Positive	1	346.638	1.91254	0.0110348	2	0.005548	24.006	Yes	Include	hemolymph	28973.7	31746.5	27479.9	83856.8	87117.2	87723.7	2021-06-02	2022-01-10	Fulton Fish Market	Waldoboro, ME	60	Mya arenaria	Longitudinal 4	Natural Low-Positive	1	86232.6	29400	0.681878	3	0.51731	24.006	Yes
179	FFM-24B11	2021-12-17	eDNA	66.1283	51.4731	68.881	1558.05	1471.14	1716.72	2021-06-02	2022-01-10	Fulton Fish Market	Waldoboro, ME	60	Mya arenaria	Longitudinal 4	Natural Low-Positive	1	1581.97	62.1608	0.0785864	3	0.0409003	26.006	Yes	Include	hemolymph	45666.9	38675.4	34072	116002	108487	101883	2021-06-02	2022-01-10	Fulton Fish Market	Waldoboro, ME	60	Mya arenaria	Longitudinal 4	Natural Low-Positive	1	108791	39471.4	0.725641	3	0.569417	26.006	Yes
180	FFM-24B11	2021-12-31	eDNA	183.285	197.384	179.486	2449.3	2552.16	2390.71	2021-06-02	2022-01-10	Fulton Fish Market	Waldoboro, ME	60	Mya arenaria	Longitudinal 4	Natural Low-Positive	1	2464.06	186.718	0.151554	3	0.0819897	28.006	Yes	Include	hemolymph	74811	81916	73140.2	181311	192374	156261	2021-06-02	2022-01-10	Fulton Fish Market	Waldoboro, ME	60	Mya arenaria	Longitudinal 4	Natural Low-Positive	1	176649	76622.4	0.867512	3	0.766023	28.006	Yes
181	FFM-24D2	2021-06-18	eDNA	0	0	0	149.269	159.841	155.71	2021-06-02	2022-01-24	Fulton Fish Market	Waldoboro, ME	54	Mya arenaria	Longitudinal 4	Natural Low-Positive	1	154.94	1	0.0129082	0	0.00649603	0	Yes	Include	hemolymph	60.4412	55.8859	44.5136	17451.9	16475.7	19286.1	2021-06-02	2022-01-24	Fulton Fish Market	Waldoboro, ME	54	Mya arenaria	Longitudinal 4	Natural Low-Positive	10	17737.9	53.6135	0.00604508	3	0.0030317	0	Yes
182	FFM-24D2	2021-07-16	eDNA	0	0	0	2658.87	2742.25	2600	2021-06-02	2022-01-24	Fulton Fish Market	Waldoboro, ME	54	Mya arenaria	Longitudinal 4	Natural Low-Positive	1	2667.04	1	0.000749895	0	0.000375088	4	Yes	Include	hemolymph	90.4062	92.857	88.3716	6107.5	5851.53	5903.27	2021-06-02	2022-01-24	Fulton Fish Market	Waldoboro, ME	54	Mya arenaria	Longitudinal 4	Natural Low-Positive	1	5954.1	90.545	0.0304143	3	0.015442	4	Yes
183	FFM-24D2	2021-08-13	eDNA	0	0.833477	0	830.56	674.911	790.178	2021-06-02	2022-01-24	Fulton Fish Market	Waldoboro, ME	54	Mya arenaria	Longitudinal 4	Natural Low-Positive	1	765.216	1	0.00261364	1	0.00130853	8	Yes	Include	hemolymph	213.746	178.66	223.59	22513	22291.1	22369.5	2021-06-02	2022-01-24	Fulton Fish Market	Waldoboro, ME	54	Mya arenaria	Longitudinal 4	Natural Low-Positive	1	22391.2	205.332	0.0183404	3	0.00925508	8	Yes
184	FFM-24D2	2021-09-10	eDNA	0	0	0	581.459	540.256	594.111	2021-06-02	2022-01-24	Fulton Fish Market	Waldoboro, ME	54	Mya arenaria	Longitudinal 4	Natural Low-Positive	1	571.942	1	0.00349686	0	0.00175149	12	Yes	Include	hemolymph	1123.01	1040.72	867.158	22281.8	18029.9	18930.9	2021-06-02	2022-01-24	Fulton Fish Market	Waldoboro, ME	54	Mya arenaria	Longitudinal 4	Natural Low-Positive	1	19747.5	1010.3	0.102321	3	0.0539192	12	Yes
185	FFM-24D2	2021-09-24	eDNA	0	0	0	117.286	166.839	159.077	2021-06-02	2022-01-24	Fulton Fish Market	Waldoboro, ME	54	Mya arenaria	Longitudinal 4	Natural Low-Positive	1	147.734	1	0.0135378	0	0.00681505	14	Yes	Include	hemolymph	1660.49	1659.89	1799.68	22193.6	21062	20531.7	2021-06-02	2022-01-24	Fulton Fish Market	Waldoboro, ME	54	Mya arenaria	Longitudinal 4	Natural Low-Positive	1	21262.4	1706.69	0.160536	3	0.087273	14	Yes
186	FFM-24D2	2021-10-08	eDNA	1.59315	0	0	188.067	153.184	94.3415	2021-06-02	2022-01-24	Fulton Fish Market	Waldoboro, ME	54	Mya arenaria	Longitudinal 4	Natural Low-Positive	1	145.197	1	0.0137744	1	0.00693494	16	Yes	Include	hemolymph	6850.58	6552.69	6944.09	71191.2	71163.9	72560.1	2021-06-02	2022-01-24	Fulton Fish Market	Waldoboro, ME	54	Mya arenaria	Longitudinal 4	Natural Low-Positive	1	71638.4	6782.45	0.189352	3	0.104577	16	Yes
187	FFM-24D2	2021-10-22	eDNA	0	0	0	92.6335	103.195	77.9391	2021-06-02	2022-01-24	Fulton Fish Market	Waldoboro, ME	54	Mya arenaria	Longitudinal 4	Natural Low-Positive	1	91.2558	1	0.0219164	0	0.0110796	18	Yes	Include	hemolymph	169.047	204.499	160.434	8659.46	8794.52	8621.7	2021-06-02	2022-01-24	Fulton Fish Market	Waldoboro, ME	54	Mya arenaria	Longitudinal 4	Natural Low-Positive	1	8691.89	177.993	0.0409562	3	0.0209062	18	Yes
188	FFM-24D2	2021-11-05	eDNA	0	0	0	292.398	288.677	293.689	2021-06-02	2022-01-24	Fulton Fish Market	Waldoboro, ME	54	Mya arenaria	Longitudinal 4	Natural Low-Positive	1	291.588	1	0.00685899	0	0.00344129	20	Yes	Include	hemolymph	7389.71	7495.21	7248.99	82398.6	86676	82009.2	2021-06-02	2022-01-24	Fulton Fish Market	Waldoboro, ME	54	Mya arenaria	Longitudinal 4	Natural Low-Positive	1	83694.6	7377.97	0.176307	3	0.0966758	20	Yes
189	FFM-24D2	2021-11-19	eDNA	0	0	0	114.127	105.043	104.938	2021-06-02	2022-01-24	Fulton Fish Market	Waldoboro, ME	54	Mya arenaria	Longitudinal 4	Natural Low-Positive	1	108.036	1	0.0185124	0	0.00934266	22.006	Yes	Include	hemolymph	6395.76	6176.4	5807.59	51433	49580.6	51738.3	2021-06-02	2022-01-24	Fulton Fish Market	Waldoboro, ME	54	Mya arenaria	Longitudinal 4	Natural Low-Positive	1	50917.3	6126.59	0.240649	3	0.136783	22.006	Yes
190	FFM-24D2	2021-12-03	eDNA	0	0	0	32.414	35.778	17.9647	2021-06-02	2022-01-24	Fulton Fish Market	Waldoboro, ME	54	Mya arenaria	Longitudinal 4	Natural Low-Positive	1	28.7189	1	0.0696406	0	0.0360765	24.006	Yes	Include	hemolymph	337.425	322.702	297.749	2550.04	2539.46	2556.42	2021-06-02	2022-01-24	Fulton Fish Market	Waldoboro, ME	54	Mya arenaria	Longitudinal 4	Natural Low-Positive	1	2548.64	319.292	0.250559	3	0.143222	24.006	Yes
191	FFM-24D2	2021-12-17	eDNA	1.29276	0	0	283.102	252.723	300.203	2021-06-02	2022-01-24	Fulton Fish Market	Waldoboro, ME	54	Mya arenaria	Longitudinal 4	Natural Low-Positive	1	278.676	1	0.00717679	1	0.00360132	26.006	Yes	Include	hemolymph	11072.8	10648.2	10865	78719	79845.3	78916.8	2021-06-02	2022-01-24	Fulton Fish Market	Waldoboro, ME	54	Mya arenaria	Longitudinal 4	Natural Low-Positive	1	79160.4	10862	0.27443	3	0.159037	26.006	Yes
192	FFM-24D2	2021-12-31	eDNA	0	0.49825	0.663433	155.095	139.317	135.108	2021-06-02	2022-01-24	Fulton Fish Market	Waldoboro, ME	54	Mya arenaria	Longitudinal 4	Natural Low-Positive	1	143.173	1	0.0139691	2	0.00703367	28.006	Yes	Include	hemolymph	11766.3	12578.9	12974.2	58821.6	60411.8	59169.8	2021-06-02	2022-01-24	Fulton Fish Market	Waldoboro, ME	54	Mya arenaria	Longitudinal 4	Natural Low-Positive	1	59467.7	12439.8	0.418371	3	0.264519	28.006	Yes
193	FFM-24D2	2022-01-14	eDNA	1.93222	0	0	202.312	122.764	144.031	2021-06-02	2022-01-24	Fulton Fish Market	Waldoboro, ME	54	Mya arenaria	Longitudinal 4	Natural Low-Positive	1	156.369	1	0.0127903	1	0.00643629	30.006	Yes	Include	hemolymph	3501	3469.86	3448.47	40123.7	39302.5	41553.6	2021-06-02	2022-01-24	Fulton Fish Market	Waldoboro, ME	54	Mya arenaria	Longitudinal 4	Natural Low-Positive	1	40326.6	3473.11	0.172249	3	0.0942411	30.006	Yes
194	FFM-24F10	2021-08-10	eDNA	0	0	0	870.444	623.618	620.642	2021-06-29	2022-08-15	Fulton Fish Market	St. George, ME	63	Mya arenaria	Longitudinal 5	Negative Control	1	704.901	1	0.00283728	0	0.00142065	0	Yes	Include	hemolymph	0	0	0	25295.2	24578.3	22537.4	2021-06-29	2022-08-15	Fulton Fish Market	St. George, ME	63	Mya arenaria	Longitudinal 5	Negative Control	1	24137	1	8.28605e-05	0	4.1432e-05	0	Yes
195	FFM-24F10	2021-09-08	eDNA	0	0	0	55.6475	75.9866	80.8823	2021-06-29	2022-08-15	Fulton Fish Market	St. George, ME	63	Mya arenaria	Longitudinal 5	Negative Control	1	70.8388	1	0.0282331	0	0.0143187	4.14286	Yes	Include	hemolymph	0	0	0	106026	107735	103107	2021-06-29	2022-08-15	Fulton Fish Market	St. George, ME	63	Mya arenaria	Longitudinal 5	Negative Control	1	105623	1	1.89353e-05	0	9.46773e-06	4.14286	Yes
196	FFM-24F10	2021-10-05	eDNA	0	0	0	118.948	125.279	143.321	2021-06-29	2022-08-15	Fulton Fish Market	St. George, ME	63	Mya arenaria	Longitudinal 5	Negative Control	1	129.183	1	0.0154819	0	0.00780136	8	Yes	Include	hemolymph	0	0	0	24087.3	22835.4	21782.1	2021-06-29	2022-08-15	Fulton Fish Market	St. George, ME	63	Mya arenaria	Longitudinal 5	Negative Control	1	22901.6	1	8.73302e-05	0	4.3667e-05	8	Yes
197	FFM-24F10	2021-11-02	eDNA	0	0	0	16.8144	4.55084	1.938	2021-06-29	2022-08-15	Fulton Fish Market	St. George, ME	63	Mya arenaria	Longitudinal 5	Negative Control	1	7.76776	1	0.257475	0	0.147759	12	Yes	Include	hemolymph	0	0	0	38571.6	39100.8	36094.3	2021-06-29	2022-08-15	Fulton Fish Market	St. George, ME	63	Mya arenaria	Longitudinal 5	Negative Control	1	37922.2	1	5.27395e-05	0	2.63704e-05	12	Yes
198	FFM-24F10	2021-11-30	eDNA	0	0	0	1047.98	586.409	616.917	2021-06-29	2022-08-15	Fulton Fish Market	St. George, ME	63	Mya arenaria	Longitudinal 5	Negative Control	1	750.434	1	0.00266512	0	0.00133434	16.006	Yes	Include	hemolymph	0	0	0	53944.3	53413.4	51916.2	2021-06-29	2022-08-15	Fulton Fish Market	St. George, ME	63	Mya arenaria	Longitudinal 5	Negative Control	1	53091.3	1	3.76709e-05	0	1.88358e-05	16.006	Yes
199	FFM-24F10	2021-12-28	eDNA	0	0	0	297.215	293.443	313.227	2021-06-29	2022-08-15	Fulton Fish Market	St. George, ME	63	Mya arenaria	Longitudinal 5	Negative Control	1	301.295	1	0.00663801	0	0.00333006	20.006	Yes	Include	hemolymph	0	1.52521	1.47484	97785.1	108310	90056.6	2021-06-29	2022-08-15	Fulton Fish Market	St. George, ME	63	Mya arenaria	Longitudinal 5	Negative Control	1	98717.2	1.00002	2.02602e-05	2	1.01302e-05	20.006	Yes
200	FFM-24F10	2022-01-25	eDNA	0	0	0	286.9	323.622	377.127	2021-06-29	2022-08-15	Fulton Fish Market	St. George, ME	63	Mya arenaria	Longitudinal 5	Negative Control	1	329.216	1	0.00607503	0	0.00304677	24.006	Yes	Include	hemolymph	2.51105	4.73535	3.39312	39717	38234	37982.7	2021-06-29	2022-08-15	Fulton Fish Market	St. George, ME	63	Mya arenaria	Longitudinal 5	Negative Control	1	38644.6	3.54651	0.000183545	3	9.17808e-05	24.006	Yes
201	FFM-24F10	2022-02-22	eDNA	0	0	0	323.176	437.557	524.596	2021-06-29	2022-08-15	Fulton Fish Market	St. George, ME	63	Mya arenaria	Longitudinal 5	Negative Control	1	428.443	1	0.00466807	0	0.00233949	28.006	Yes	Include	hemolymph	24.0281	32.6625	22.4895	47612.8	48815.9	47884.4	2021-06-29	2022-08-15	Fulton Fish Market	St. George, ME	63	Mya arenaria	Longitudinal 5	Negative Control	1	48104.4	26.3934	0.00109734	3	0.00054897	28.006	Yes
202	FFM-24F10	2022-03-08	eDNA	2.50018	0	0	657.924	695.943	636.283	2021-06-29	2022-08-15	Fulton Fish Market	St. George, ME	63	Mya arenaria	Longitudinal 5	Negative Control	1	663.384	1	0.00301485	1	0.0015097	30.006	Yes	Include	hemolymph	12.7878	14.2748	24.8691	45696.3	42449.5	44139.4	2021-06-29	2022-08-15	Fulton Fish Market	St. George, ME	63	Mya arenaria	Longitudinal 5	Negative Control	1	44095.1	17.3105	0.000785147	3	0.000392728	30.006	Yes
203	FFM-24F10	2022-03-22	eDNA	0	0	0	30.0826	18.0419	35.1332	2021-06-29	2022-08-15	Fulton Fish Market	St. George, ME	63	Mya arenaria	Longitudinal 5	Negative Control	1	27.7526	1	0.0720654	0	0.0373796	32	Yes	Include	hemolymph	29.7517	36.382	35.2488	119671	112824	115086	2021-06-29	2022-08-15	Fulton Fish Market	St. George, ME	63	Mya arenaria	Longitudinal 5	Negative Control	1	115860	33.7942	0.00058336	3	0.000291765	32	Yes
204	FFM-24F10	2022-04-19	eDNA	0	1.26572	0	1919.57	1407.41	1715.65	2021-06-29	2022-08-15	Fulton Fish Market	St. George, ME	63	Mya arenaria	Longitudinal 5	Negative Control	1	1680.88	1	0.00118986	1	0.000595282	36	Yes	Include	hemolymph	73.7006	92.1305	54.0936	163102	156990	147045	2021-06-29	2022-08-15	Fulton Fish Market	St. George, ME	63	Mya arenaria	Longitudinal 5	Negative Control	1	155712	73.3082	0.000941586	3	0.000471015	36	Yes
205	FFM-24F10	2022-05-17	eDNA	0	0	0	1630.48	1583.87	1521.84	2021-06-29	2022-08-15	Fulton Fish Market	St. George, ME	63	Mya arenaria	Longitudinal 5	Negative Control	1	1578.73	1	0.00126684	0	0.000633821	40	Yes	Include	hemolymph	259.309	225.016	206.048	37348.9	36562.3	34763.8	2021-06-29	2022-08-15	Fulton Fish Market	St. George, ME	63	Mya arenaria	Longitudinal 5	Negative Control	1	36225	230.125	0.0127053	3	0.00639326	40	Yes
206	FFM-24F10	2022-06-14	eDNA	0	0	0	381.583	337.114	293.354	2021-06-29	2022-08-15	Fulton Fish Market	St. George, ME	63	Mya arenaria	Longitudinal 5	Negative Control	1	337.35	1	0.00592856	0	0.00297309	44	Yes	Include	hemolymph	4397.48	4549.2	3911.58	35597.1	35925.4	34881.9	2021-06-29	2022-08-15	Fulton Fish Market	St. George, ME	63	Mya arenaria	Longitudinal 5	Negative Control	1	35468.1	4286.09	0.241687	3	0.137454	44	Yes
207	FFM-24F10	2022-06-28	eDNA	0	0	0	114.206	142.074	143.04	2021-06-29	2022-08-15	Fulton Fish Market	St. George, ME	63	Mya arenaria	Longitudinal 5	Negative Control	1	133.107	1	0.0150255	0	0.00756964	46	Yes	Include	hemolymph	110.93	121.624	125.778	73148.8	67021.3	76679.7	2021-06-29	2022-08-15	Fulton Fish Market	St. George, ME	63	Mya arenaria	Longitudinal 5	Negative Control	1	72283.2	119.444	0.00330489	3	0.00165518	46	Yes
208	FFM-24F10	2022-07-12	eDNA	0	0	0	745.298	734.549	740.2	2021-06-29	2022-08-15	Fulton Fish Market	St. George, ME	63	Mya arenaria	Longitudinal 5	Negative Control	1	740.016	1	0.00270264	0	0.00135315	48	Yes	Include	hemolymph	234.805	239.758	241.53	9111.99	9902.08	10264.7	2021-06-29	2022-08-15	Fulton Fish Market	St. George, ME	63	Mya arenaria	Longitudinal 5	Negative Control	1	9759.59	238.698	0.0489155	3	0.0250709	48	Yes
209	FFM-24F10	2022-08-09	eDNA	0	2.49602	1.73696	403.724	421.491	370.279	2021-06-29	2022-08-15	Fulton Fish Market	St. George, ME	63	Mya arenaria	Longitudinal 5	Negative Control	1	398.498	1.41099	0.00708156	2	0.00355336	52	Yes	Include	hemolymph	1217.27	1222.78	1234.47	45617.3	44473	42290	2021-06-29	2022-08-15	Fulton Fish Market	St. George, ME	63	Mya arenaria	Longitudinal 5	Negative Control	1	44126.8	1224.84	0.0555147	3	0.0285498	52	Yes
210	FFM-24G9	2021-08-10	eDNA	0	0	0	358.677	322.549	363.593	2021-06-29	2022-04-04	Fulton Fish Market	St. George, ME	63	Mya arenaria	Longitudinal 5	Natural Low-Positive	1	348.273	1	0.00574262	0	0.00287958	0	Yes	Include	hemolymph	10.8192	0	0	18524.9	19069.6	18759	2021-06-29	2022-04-04	Fulton Fish Market	St. George, ME	63	Mya arenaria	Longitudinal 5	Natural Low-Positive	1	18784.5	3.60641	0.000383978	1	0.000192026	0	Yes
211	FFM-24G9	2021-09-08	eDNA	0	0	0	249.219	484.054	574.562	2021-06-29	2022-04-04	Fulton Fish Market	St. George, ME	63	Mya arenaria	Longitudinal 5	Natural Low-Positive	1	435.945	1	0.00458773	0	0.00229914	4.14286	Yes	Include	hemolymph	0	0	0	32703.6	31838	34234.7	2021-06-29	2022-04-04	Fulton Fish Market	St. George, ME	63	Mya arenaria	Longitudinal 5	Natural Low-Positive	1	32925.4	1	6.07433e-05	0	3.03726e-05	4.14286	Yes
212	FFM-24G9	2021-10-05	eDNA	0	0	0	278.754	435.997	481.741	2021-06-29	2022-04-04	Fulton Fish Market	St. George, ME	63	Mya arenaria	Longitudinal 5	Natural Low-Positive	1	398.831	1	0.00501466	0	0.00251363	8	Yes	Include	hemolymph	0	0	0	101214	95606.6	96444.6	2021-06-29	2022-04-04	Fulton Fish Market	St. George, ME	63	Mya arenaria	Longitudinal 5	Natural Low-Positive	1	97755.1	1	2.04593e-05	0	1.02297e-05	8	Yes
213	FFM-24G9	2021-11-02	eDNA	0	0	0	184.958	345.714	290.932	2021-06-29	2022-04-04	Fulton Fish Market	St. George, ME	63	Mya arenaria	Longitudinal 5	Natural Low-Positive	1	273.868	1	0.00730279	0	0.00366478	12	Yes	Include	hemolymph	0	3.89758	0	15404.4	15536.9	15767.5	2021-06-29	2022-04-04	Fulton Fish Market	St. George, ME	63	Mya arenaria	Longitudinal 5	Natural Low-Positive	1	15569.6	1.29919	0.000166888	1	8.34512e-05	12	Yes
214	FFM-24G9	2021-11-30	eDNA	0	0	0	31.9531	36.5149	31.1215	2021-06-29	2022-04-04	Fulton Fish Market	St. George, ME	63	Mya arenaria	Longitudinal 5	Natural Low-Positive	1	33.1965	1	0.0602474	0	0.0310593	16.006	Yes	Include	hemolymph	76.4763	98.648	69.1087	21285.4	20991.1	22178.3	2021-06-29	2022-04-04	Fulton Fish Market	St. George, ME	63	Mya arenaria	Longitudinal 5	Natural Low-Positive	1	21485	81.411	0.00757842	3	0.00380362	16.006	Yes
215	FFM-24G9	2021-12-28	eDNA	0	0	0	736.607	778.965	722.86	2021-06-29	2022-04-04	Fulton Fish Market	St. George, ME	63	Mya arenaria	Longitudinal 5	Natural Low-Positive	1	746.144	1	0.00268045	0	0.00134202	20.006	Yes	Include	hemolymph	81.261	106.313	91.6785	12457.5	12799.7	13375.7	2021-06-29	2022-04-04	Fulton Fish Market	St. George, ME	63	Mya arenaria	Longitudinal 5	Natural Low-Positive	1	12877.6	93.0843	0.0144567	3	0.00728099	20.006	Yes
216	FFM-24G9	2022-01-25	eDNA	0	0	0	47.3244	50.1775	54.8233	2021-06-29	2022-04-04	Fulton Fish Market	St. George, ME	63	Mya arenaria	Longitudinal 5	Natural Low-Positive	1	50.7751	1	0.0393894	0	0.0200904	24.006	Yes	Include	hemolymph	672.552	686.177	632.723	23647.9	24822.6	22351.1	2021-06-29	2022-04-04	Fulton Fish Market	St. George, ME	63	Mya arenaria	Longitudinal 5	Natural Low-Positive	1	23607.2	663.817	0.0562385	3	0.0289328	24.006	Yes
217	FFM-24G9	2022-02-22	eDNA	0	0	0	185.004	161.955	213.705	2021-06-29	2022-04-04	Fulton Fish Market	St. George, ME	63	Mya arenaria	Longitudinal 5	Natural Low-Positive	1	186.888	1	0.0107016	0	0.00537958	28.006	Yes	Include	hemolymph	1343.1	1389.38	1230.98	17206.9	16153.5	16530.1	2021-06-29	2022-04-04	Fulton Fish Market	St. George, ME	63	Mya arenaria	Longitudinal 5	Natural Low-Positive	1	16630.2	1321.15	0.158886	3	0.0862991	28.006	Yes
218	FFM-24G9	2022-03-08	eDNA	0	0	0	293.917	354.21	339.501	2021-06-29	2022-04-04	Fulton Fish Market	St. George, ME	63	Mya arenaria	Longitudinal 5	Natural Low-Positive	1	329.209	1	0.00607516	0	0.00304684	30.006	Yes	Include	hemolymph	390.217	362.664	362.105	9200.39	8674.7	9728.1	2021-06-29	2022-04-04	Fulton Fish Market	St. George, ME	63	Mya arenaria	Longitudinal 5	Natural Low-Positive	1	9201.06	371.662	0.0807868	3	0.0420937	30.006	Yes
219	FFM-24G9	2022-03-22	eDNA	0	0	0	863.465	761.741	889.429	2021-06-29	2022-04-04	Fulton Fish Market	St. George, ME	63	Mya arenaria	Longitudinal 5	Natural Low-Positive	1	838.211	1	0.00238603	0	0.00119444	32	Yes	Include	hemolymph	2730.17	2669.26	2503.07	22683.5	22718.5	21340.8	2021-06-29	2022-04-04	Fulton Fish Market	St. George, ME	63	Mya arenaria	Longitudinal 5	Natural Low-Positive	1	22247.6	2634.16	0.236805	3	0.134304	32	Yes
220	FFM-24H6	2021-08-10	eDNA	0	0	0	37.9923	46.0595	41.277	2021-06-29	2022-06-27	Fulton Fish Market	St. George, ME	54	Mya arenaria	Longitudinal 5	Natural Low-Positive	1	41.7763	1	0.0478741	0	0.0245241	0	Yes	Include	hemolymph	0	0	0	20049.2	19442.2	18817.8	2021-06-29	2022-06-27	Fulton Fish Market	St. George, ME	54	Mya arenaria	Longitudinal 5	Natural Low-Positive	1	19436.4	1	0.0001029	0	5.14525e-05	0	Yes
221	FFM-24H6	2021-09-08	eDNA	0	0	0	36.5314	31.2831	19.7032	2021-06-29	2022-06-27	Fulton Fish Market	St. George, ME	54	Mya arenaria	Longitudinal 5	Natural Low-Positive	1	29.1726	1	0.0685576	0	0.0354955	4.14286	Yes	Include	hemolymph	0	0	0	25549.2	25933.2	25013.5	2021-06-29	2022-06-27	Fulton Fish Market	St. George, ME	54	Mya arenaria	Longitudinal 5	Natural Low-Positive	1	25498.6	1	7.84356e-05	0	3.92193e-05	4.14286	Yes
222	FFM-24H6	2021-10-05	eDNA	0	0	0	12.1122	11.8386	23.0996	2021-06-29	2022-06-27	Fulton Fish Market	St. George, ME	54	Mya arenaria	Longitudinal 5	Natural Low-Positive	1	15.6835	1	0.127523	0	0.0681037	8	Yes	Include	hemolymph	0	0	0	30628.2	31541.5	31065.2	2021-06-29	2022-06-27	Fulton Fish Market	St. George, ME	54	Mya arenaria	Longitudinal 5	Natural Low-Positive	1	31078.3	1	6.43536e-05	0	3.21778e-05	8	Yes
223	FFM-24H6	2021-11-02	eDNA	0	0	0	64.0422	61.789	64.4632	2021-06-29	2022-06-27	Fulton Fish Market	St. George, ME	54	Mya arenaria	Longitudinal 5	Natural Low-Positive	1	63.4315	1	0.0315301	0	0.0160176	12	Yes	Include	hemolymph	0	0	0	20044.5	21498.7	20357.3	2021-06-29	2022-06-27	Fulton Fish Market	St. George, ME	54	Mya arenaria	Longitudinal 5	Natural Low-Positive	1	20633.5	1	9.69298e-05	0	4.84673e-05	12	Yes
224	FFM-24H6	2021-11-30	eDNA	0	0	0	65.2808	55.6146	49.8956	2021-06-29	2022-06-27	Fulton Fish Market	St. George, ME	54	Mya arenaria	Longitudinal 5	Natural Low-Positive	1	56.9304	1	0.0351306	0	0.0178794	16.006	Yes	Include	hemolymph	3.57517	1.04799	0	35959	34910.2	34780.1	2021-06-29	2022-06-27	Fulton Fish Market	St. George, ME	54	Mya arenaria	Longitudinal 5	Natural Low-Positive	1	35216.4	1.54105	8.7519e-05	2	4.37614e-05	16.006	Yes
225	FFM-24H6	2021-12-28	eDNA	0	0	0	187.889	243.052	243.896	2021-06-29	2022-06-27	Fulton Fish Market	St. George, ME	54	Mya arenaria	Longitudinal 5	Natural Low-Positive	1	224.946	1	0.00889103	0	0.00446537	20.006	Yes	Include	hemolymph	6.12253	3.27323	0.723968	17690.3	17747.6	16789.9	2021-06-29	2022-06-27	Fulton Fish Market	St. George, ME	54	Mya arenaria	Longitudinal 5	Natural Low-Positive	1	17409.3	3.37324	0.000387523	3	0.000193799	20.006	Yes
226	FFM-24H6	2022-01-25	eDNA	0	0	0	103.764	87.2574	83.8637	2021-06-29	2022-06-27	Fulton Fish Market	St. George, ME	54	Mya arenaria	Longitudinal 5	Natural Low-Positive	1	91.6284	1	0.0218273	0	0.0110341	24.006	Yes	Include	hemolymph	10.8677	23.1617	23.6644	44566	49137.8	50822.7	2021-06-29	2022-06-27	Fulton Fish Market	St. George, ME	54	Mya arenaria	Longitudinal 5	Natural Low-Positive	1	48175.5	19.2313	0.000798383	3	0.000399351	24.006	Yes
227	FFM-24H6	2022-02-22	eDNA	0	0	0	118.937	94.5233	82.449	2021-06-29	2022-06-27	Fulton Fish Market	St. George, ME	54	Mya arenaria	Longitudinal 5	Natural Low-Positive	1	98.6364	1	0.0202765	0	0.0102421	28.006	Yes	Include	hemolymph	48.0575	34.587	25.1867	21145.2	21719	23195.2	2021-06-29	2022-06-27	Fulton Fish Market	St. George, ME	54	Mya arenaria	Longitudinal 5	Natural Low-Positive	1	22019.8	35.9437	0.00326468	3	0.00163501	28.006	Yes
228	FFM-24H6	2022-03-22	eDNA	0	0	0	934.492	849.39	906.18	2021-06-29	2022-06-27	Fulton Fish Market	St. George, ME	54	Mya arenaria	Longitudinal 5	Natural Low-Positive	1	896.687	1	0.00223043	0	0.00111646	32	Yes	Include	hemolymph	92.1254	59.3049	91.4183	34285	35075.1	32497.5	2021-06-29	2022-06-27	Fulton Fish Market	St. George, ME	54	Mya arenaria	Longitudinal 5	Natural Low-Positive	1	33952.5	80.9495	0.00476839	3	0.00238989	32	Yes
229	FFM-24H6	2022-04-19	eDNA	0	0	0	74.8202	75.3157	81.2431	2021-06-29	2022-06-27	Fulton Fish Market	St. George, ME	54	Mya arenaria	Longitudinal 5	Natural Low-Positive	1	77.1263	1	0.0259315	0	0.0131361	36	Yes	Include	hemolymph	106.843	175.209	138.294	19599.7	19172.6	19920.2	2021-06-29	2022-06-27	Fulton Fish Market	St. George, ME	54	Mya arenaria	Longitudinal 5	Natural Low-Positive	1	19564.2	140.115	0.0143236	3	0.00721348	36	Yes
230	FFM-24H6	2022-05-17	eDNA	0	0	0	593.593	657.301	676.227	2021-06-29	2022-06-27	Fulton Fish Market	St. George, ME	54	Mya arenaria	Longitudinal 5	Natural Low-Positive	1	642.373	1	0.00311345	0	0.00155915	40	Yes	Include	hemolymph	315.623	312.573	305.405	15709.3	16054.4	16046.5	2021-06-29	2022-06-27	Fulton Fish Market	St. George, ME	54	Mya arenaria	Longitudinal 5	Natural Low-Positive	1	15936.7	311.2	0.0390545	3	0.0199161	40	Yes
231	FFM-24H6	2022-06-14	eDNA	0	0	0	2907.78	2921.94	2698.85	2021-06-29	2022-06-27	Fulton Fish Market	St. George, ME	54	Mya arenaria	Longitudinal 5	Natural Low-Positive	1	2842.86	1	0.000703517	0	0.000351882	44	Yes	Include	hemolymph	65.3931	63.8719	91.1019	30059.5	31223.7	29132.3	2021-06-29	2022-06-27	Fulton Fish Market	St. George, ME	54	Mya arenaria	Longitudinal 5	Natural Low-Positive	1	30138.5	73.4556	0.00487454	3	0.00244323	44	Yes
232	FFM-25E8	2021-08-10	eDNA	0	0	0	727.131	611.529	595.995	2021-07-22	2022-06-27	Fulton Fish Market	St. George, ME	62	Mya arenaria	Longitudinal 5	Negative Control	1	644.885	1	0.00310133	0	0.00155307	0	Yes	Include	hemolymph	0	0	0	9430.71	9240.61	8884.48	2021-07-22	2022-06-27	Fulton Fish Market	St. George, ME	62	Mya arenaria	Longitudinal 5	Negative Control	1	9185.27	1	0.00021774	0	0.000108882	0	Yes
233	FFM-25E8	2021-09-08	eDNA	0	0	0	4861.85	3685.73	1102.93	2021-07-22	2022-06-27	Fulton Fish Market	St. George, ME	62	Mya arenaria	Longitudinal 5	Negative Control	1	3216.84	1	0.000621728	0	0.000310961	4.14286	Yes	Include	hemolymph	0	0	0	29246.7	30274.5	29815.5	2021-07-22	2022-06-27	Fulton Fish Market	St. George, ME	62	Mya arenaria	Longitudinal 5	Negative Control	1	29778.9	1	6.71617e-05	0	3.3582e-05	4.14286	Yes
234	FFM-25E8	2021-10-05	eDNA	0	0	0	112.04	212.078	212.71	2021-07-22	2022-06-27	Fulton Fish Market	St. George, ME	62	Mya arenaria	Longitudinal 5	Negative Control	1	178.943	1	0.0111768	0	0.00561979	8	Yes	Include	hemolymph	0	0	0	6417.43	6789.51	6752.38	2021-07-22	2022-06-27	Fulton Fish Market	St. George, ME	62	Mya arenaria	Longitudinal 5	Negative Control	1	6653.11	1	0.000300611	0	0.000150328	8	Yes
235	FFM-25E8	2021-11-02	eDNA	0	0	0	1224.73	357.82	384.604	2021-07-22	2022-06-27	Fulton Fish Market	St. George, ME	62	Mya arenaria	Longitudinal 5	Negative Control	1	655.717	1	0.0030501	0	0.00152738	12	Yes	Include	hemolymph	0	0	0	3277.45	3333.57	3262.63	2021-07-22	2022-06-27	Fulton Fish Market	St. George, ME	62	Mya arenaria	Longitudinal 5	Negative Control	1	3291.22	1	0.000607678	0	0.000303931	12	Yes
236	FFM-25E8	2021-11-30	eDNA	0	0	0	168.584	134.668	144.966	2021-07-22	2022-06-27	Fulton Fish Market	St. George, ME	62	Mya arenaria	Longitudinal 5	Negative Control	1	149.406	1	0.0133863	0	0.00673827	16.006	Yes	Include	hemolymph	0	0	0	35166.7	28175.9	25378.1	2021-07-22	2022-06-27	Fulton Fish Market	St. George, ME	62	Mya arenaria	Longitudinal 5	Negative Control	1	29573.6	1	6.76279e-05	0	3.38151e-05	16.006	Yes
237	FFM-25E8	2021-12-28	eDNA	0	0	0	144.689	211.507	173.158	2021-07-22	2022-06-27	Fulton Fish Market	St. George, ME	62	Mya arenaria	Longitudinal 5	Negative Control	1	176.451	1	0.0113346	0	0.00569958	20.006	Yes	Include	hemolymph	0	0	0	9497.79	7309.48	6817.54	2021-07-22	2022-06-27	Fulton Fish Market	St. George, ME	62	Mya arenaria	Longitudinal 5	Negative Control	1	7874.93	1	0.00025397	0	0.000127001	20.006	Yes
238	FFM-25E8	2022-01-25	eDNA	0	0	0	98.3772	187.822	182.93	2021-07-22	2022-06-27	Fulton Fish Market	St. George, ME	62	Mya arenaria	Longitudinal 5	Negative Control	1	156.376	1	0.0127897	0	0.00643599	24.006	Yes	Include	hemolymph	0	0	0	40895.8	51030.2	38372.3	2021-07-22	2022-06-27	Fulton Fish Market	St. George, ME	62	Mya arenaria	Longitudinal 5	Negative Control	1	43432.8	1	4.60481e-05	0	2.30246e-05	24.006	Yes
239	FFM-25E8	2022-02-22	eDNA	0	0	0	27.4862	42.0909	33.0718	2021-07-22	2022-06-27	Fulton Fish Market	St. George, ME	62	Mya arenaria	Longitudinal 5	Negative Control	1	34.2163	1	0.0584517	0	0.0301057	28.006	Yes	Include	hemolymph	0	0	0	21557.3	20154.6	21706.9	2021-07-22	2022-06-27	Fulton Fish Market	St. George, ME	62	Mya arenaria	Longitudinal 5	Negative Control	1	21139.6	1	9.46091e-05	0	4.73068e-05	28.006	Yes
240	FFM-25E8	2022-03-22	eDNA	0	0	0	79.918	84.8583	79.0738	2021-07-22	2022-06-27	Fulton Fish Market	St. George, ME	62	Mya arenaria	Longitudinal 5	Negative Control	1	81.2834	1	0.0246053	0	0.0124559	32	Yes	Include	hemolymph	0	0	0	49730.2	47996.2	48022.5	2021-07-22	2022-06-27	Fulton Fish Market	St. George, ME	62	Mya arenaria	Longitudinal 5	Negative Control	1	48583	1	4.11667e-05	0	2.05838e-05	32	Yes
241	FFM-25E8	2022-04-19	eDNA	0	1.02346	0	19.7639	24.7155	34.9292	2021-07-22	2022-06-27	Fulton Fish Market	St. George, ME	62	Mya arenaria	Longitudinal 5	Negative Control	1	26.4695	1	0.0755586	1	0.0392626	36	Yes	Include	hemolymph	0	0	0	27736.1	30343.9	27506.3	2021-07-22	2022-06-27	Fulton Fish Market	St. George, ME	62	Mya arenaria	Longitudinal 5	Negative Control	1	28528.7	1	7.01047e-05	0	3.50536e-05	36	Yes
242	FFM-25E8	2022-05-17	eDNA	0	0	0	58.6944	87.6545	70.7662	2021-07-22	2022-06-27	Fulton Fish Market	St. George, ME	62	Mya arenaria	Longitudinal 5	Negative Control	1	72.3717	1	0.0276351	0	0.0140112	40	Yes	Include	hemolymph	0	0	0	8280.85	8302.98	8400.42	2021-07-22	2022-06-27	Fulton Fish Market	St. George, ME	62	Mya arenaria	Longitudinal 5	Negative Control	1	8328.08	1	0.000240151	0	0.00012009	40	Yes
																																												41			30
																																												39			212
[truncated: 4 more columns]

## Sheet: Sheet1
FFM-15A12
FFM-15E6
FFM-16A12
FFM-16A4
FFM-16D1
FFM-16E1
FFM-17G9
FFM-17H1
FFM-18B12
FFM-21A1
FFM-21D4
FFM-21F7
FFM-22A11
FFM-22E1
FFM-22E10
FFM-22H11
FFM-23E5
FFM-23F8
FFM-23H7
FFM-24B11
FFM-24D2
FFM-24F10
FFM-24G9
FFM-24H6
FFM-25E8
